# Supplementary material for: Tetra­methyl­ammonium hemi(terephthalate) dihydrate
Source: Acta Crystallogr Sect E Struct Rep Online. 2011 Jun 22;67(Pt 7):o1767. doi: 10.1107/S1600536811023312 (PMC3151964; doi:10.1107/S1600536811023312)
Supplement: Supplementary file 1 [file e-67-o1767-sup1.cif]

##############################################################################
#                                                                            #
# This CIF contains the data in a paper accepted for publication in          #
# Acta Crystallographica Section E. It conforms to the requirements of       #
# Notes for Authors for Acta Crystallographica Section E, and has been       #
# peer reviewed under the auspices of the IUCr Commission on Journals.       #
#                                                                            #
# Full details of the Crystallographic Information File format               #
# are given in the paper "The Crystallographic Information File (CIF):       #
# a New Standard Archive File for Crystallography" by S. R. Hall, F. H.      #
# Allen and I. D. Brown [Acta Cryst. (1991), A47, 655-685].                  #
#                                                                            #
# The current version of the core CIF dictionary is obtainable from          #
# ftp://ftp.iucr.org/pub/cif_core.dic.                                       #
#                                                                            #
# Software is freely available for graphical display of the structure(s)     #
# in this CIF. For information consult the CIF software page                 #
# http://www.iucr.org/resources/cif/software.                                #
#                                                                            #
# This file may be used for bona fide research purposes within the           #
# scientific community so long as proper attribution is given to the journal # 
# article from which it was obtained.                                        #
#                                                                            #
##############################################################################
data_I
_audit_creation_method     SHELXL-97
_chemical_name_systematic
;
Tetramethylammonium hemi(terephthalate) dihydrate
;
_chemical_name_common     ?
_chemical_formula_moiety     'C4 H12 N +, 0.5(C8 H4 O4 2-), 2(H2 O)'
_chemical_formula_sum     'C8 H18 N O4'
_chemical_formula_iupac     'C4 H12 N +, 0.5C8 H4 O4 2-, 2H2 O'
_chemical_formula_weight     192.23
_chemical_melting_point     ?
_symmetry_cell_setting     monoclinic
_symmetry_space_group_name_H-M     'C 2/c'
_symmetry_space_group_name_Hall     '-C 2yc'
loop_
    _symmetry_equiv_pos_as_xyz
    'x, y, z'
    '-x, y, -z+1/2'
    'x+1/2, y+1/2, z'
    '-x+1/2, y+1/2, -z+1/2'
    '-x, -y, -z'
    'x, -y, z-1/2'
    '-x+1/2, -y+1/2, -z'
    'x+1/2, -y+1/2, z-1/2'
_cell_length_a     22.0950(4)
_cell_length_b     11.2922(2)
_cell_length_c     9.11010(10)
_cell_angle_alpha     90.00
_cell_angle_beta     109.6130(10)
_cell_angle_gamma     90.00
_cell_volume     2141.10(6)
_cell_formula_units_Z     8
_cell_measurement_reflns_used     2337
_cell_measurement_theta_min     2.88
_cell_measurement_theta_max     26.4
_cell_measurement_temperature     296(2)
_exptl_crystal_description     block
_exptl_crystal_colour     colorless
_exptl_crystal_size_max     0.23
_exptl_crystal_size_mid     0.16
_exptl_crystal_size_min     0.10
_exptl_crystal_density_diffrn     1.193
_exptl_crystal_density_meas     ?
_exptl_crystal_density_method     'not measured'
_exptl_crystal_F_000     840
_exptl_absorpt_coefficient_mu     0.094
_exptl_absorpt_correction_type     multi-scan
_exptl_absorpt_process_details     '(SADABS; Bruker, 2009)'
_exptl_absorpt_correction_T_min     0.9786
_exptl_absorpt_correction_T_max     0.9906
_exptl_special_details
;
;
_diffrn_ambient_temperature     296(2)
_diffrn_radiation_type     MoK\a
_diffrn_radiation_wavelength     0.71073
_diffrn_radiation_source     'fine-focus sealed tube'
_diffrn_radiation_monochromator     graphite
_diffrn_measurement_device_type     'Bruker APEXII CCD area-detector'
_diffrn_measurement_method     '\f and \w'
_diffrn_detector_area_resol_mean     ?
_diffrn_reflns_number     6025
_diffrn_reflns_av_R_equivalents     0.0154
_diffrn_reflns_av_sigmaI/netI     0.0174
_diffrn_reflns_theta_min     2.05
_diffrn_reflns_theta_max     26.59
_diffrn_reflns_theta_full     26.59
_diffrn_measured_fraction_theta_max     0.992
_diffrn_measured_fraction_theta_full     0.992
_diffrn_reflns_limit_h_min     -15
_diffrn_reflns_limit_h_max     27
_diffrn_reflns_limit_k_min     -12
_diffrn_reflns_limit_k_max     14
_diffrn_reflns_limit_l_min     -11
_diffrn_reflns_limit_l_max     11
_diffrn_standards_number     0
_diffrn_standards_interval_count     ?
_diffrn_standards_interval_time     ?
_diffrn_standards_decay_%     ?
_refine_special_details
;
Refinement of <i>F</i>^2^ against ALL reflections. The weighted <i>R</i>-factor
<i>wR</i> and goodness of fit <i>S</i> are based on <i>F</i>^2^, conventional
<i>R</i>-factors <i>R</i> are based on <i>F</i>, with <i>F</i> set to zero for
negative <i>F</i>^2^. The threshold expression of <i>F</i>^2^ >
\s(<i>F</i>^2^) is used only for calculating <i>R</i>-factors(gt) <i>etc</i>.
and is not relevant to the choice of reflections for refinement.
<i>R</i>-factors based on <i>F</i>^2^ are statistically about twice as large
as those based on <i>F</i>, and <i>R</i>- factors based on ALL data will be
even larger.
;
_reflns_number_total     2227
_reflns_number_gt     1771
_reflns_threshold_expression     I>2\s(I)
_refine_ls_structure_factor_coef     Fsqd
_refine_ls_matrix_type     full
_refine_ls_R_factor_all     0.0584
_refine_ls_R_factor_gt     0.0466
_refine_ls_wR_factor_gt     0.1292
_refine_ls_wR_factor_ref     0.1395
_refine_ls_goodness_of_fit_ref     1.033
_refine_ls_restrained_S_all     1.033
_refine_ls_number_reflns     2227
_refine_ls_number_parameters     118
_refine_ls_number_restraints     2
_refine_ls_hydrogen_treatment     constr
_refine_ls_weighting_scheme     calc
_refine_ls_weighting_details
         'calc w=1/[\s^2^(Fo^2^)+(0.0762P)^2^+0.7137P] where P=(Fo^2^+2Fc^2^)/3'
_atom_sites_solution_hydrogens     geom
_atom_sites_solution_primary     direct
_atom_sites_solution_secondary     difmap
_refine_ls_shift/su_max     0.000
_refine_ls_shift/su_mean     0.000
_refine_diff_density_max     0.191
_refine_diff_density_min     -0.236
_refine_ls_extinction_method     none
_refine_ls_extinction_coef     ?
loop_
    _atom_type_symbol
    _atom_type_description
    _atom_type_scat_dispersion_real
    _atom_type_scat_dispersion_imag
    _atom_type_scat_source
    'C' 'C' 0.0033 0.0016
                         'International Tables Vol C Tables 4.2.6.8 and 6.1.1.4'
    'H' 'H' 0.0000 0.0000
                         'International Tables Vol C Tables 4.2.6.8 and 6.1.1.4'
    'N' 'N' 0.0061 0.0033
                         'International Tables Vol C Tables 4.2.6.8 and 6.1.1.4'
    'O' 'O' 0.0106 0.0060
                         'International Tables Vol C Tables 4.2.6.8 and 6.1.1.4'
_computing_data_collection     'APEX2 (Bruker, 2009)'
_computing_cell_refinement     'SAINT (Bruker, 2009)'
_computing_data_reduction     'SAINT (Bruker, 2009)'
_computing_structure_solution     'SHELXS97 (Sheldrick, 2008)'
_computing_structure_refinement     'SHELXL97 (Sheldrick, 2008)'
_computing_molecular_graphics     'SHELXTL (Sheldrick, 2008)'
_computing_publication_material
                 'SHELXL97 (Sheldrick, 2008) and <i>publCIF</i> (Westrip, 2010)'
loop_
    _atom_site_type_symbol
    _atom_site_label
    _atom_site_fract_x
    _atom_site_fract_y
    _atom_site_fract_z
    _atom_site_U_iso_or_equiv
    _atom_site_adp_type
    _atom_site_calc_flag
    _atom_site_refinement_flags
    _atom_site_occupancy
    _atom_site_symmetry_multiplicity
    _atom_site_disorder_assembly
    _atom_site_disorder_group
    O O1 0.13625(6) 0.07836(11) 0.13458(15) 0.0647(4) Uani d . 1 1 . .
    C C1 0.10126(7) 0.16860(14) 0.11158(17) 0.0484(4) Uani d . 1 1 . .
    N N1 0.16707(5) 0.69678(10) 0.18126(13) 0.0424(3) Uani d . 1 1 . .
    O O1W 0.03390(7) 0.44906(11) -0.09000(15) 0.0711(4) Uani d . 1 1 . .
    H H1WA 0.0527 0.3822 -0.0561 0.107 Uiso d RD 1 1 . .
    H H1WB -0.0051 0.4402 -0.1035 0.107 Uiso d RD 1 1 . .
    O O2 0.10772(6) 0.25714(12) 0.03731(16) 0.0753(4) Uani d . 1 1 . .
    C C2 0.04837(6) 0.16903(12) 0.18277(15) 0.0414(3) Uani d . 1 1 . .
    O O2W 0.30308(6) 0.52166(12) 0.05088(15) 0.0716(4) Uani d . 1 1 . .
    H H2WA 0.3259 0.4825 0.0078 0.107 Uiso d RD 1 1 . .
    H H2WB 0.3274 0.5319 0.1455 0.107 Uiso d RD 1 1 . .
    C C3 0.02429(8) 0.06406(14) 0.2185(2) 0.0593(4) Uani d . 1 1 . .
    H H3A 0.0411 -0.0076 0.1997 0.071 Uiso calc R 1 1 . .
    C C4 0.02375(7) 0.27422(12) 0.21607(15) 0.0399(3) Uani d . 1 1 . .
    H H4A 0.0392 0.3458 0.1927 0.048 Uiso calc R 1 1 . .
    C C5 0.16656(11) 0.58985(19) 0.2752(3) 0.0846(6) Uani d . 1 1 . .
    H H5A 0.2052 0.5452 0.2905 0.127 Uiso calc R 1 1 . .
    H H5B 0.1299 0.5419 0.2214 0.127 Uiso calc R 1 1 . .
    H H5C 0.1642 0.6132 0.3745 0.127 Uiso calc R 1 1 . .
    C C6 0.17003(10) 0.66356(19) 0.0258(2) 0.0727(6) Uani d . 1 1 . .
    H H6A 0.2087 0.6198 0.0389 0.109 Uiso calc R 1 1 . .
    H H6B 0.1698 0.7339 -0.0335 0.109 Uiso calc R 1 1 . .
    H H6C 0.1335 0.6155 -0.0283 0.109 Uiso calc R 1 1 . .
    C C7 0.22409(10) 0.7706(2) 0.2642(3) 0.0810(6) Uani d . 1 1 . .
    H H7A 0.2626 0.7260 0.2777 0.121 Uiso calc R 1 1 . .
    H H7B 0.2223 0.7932 0.3642 0.121 Uiso calc R 1 1 . .
    H H7C 0.2242 0.8404 0.2040 0.121 Uiso calc R 1 1 . .
    C C8 0.10738(8) 0.76601(17) 0.1586(2) 0.0628(5) Uani d . 1 1 . .
    H H8A 0.1051 0.7884 0.2583 0.094 Uiso calc R 1 1 . .
    H H8B 0.0707 0.7185 0.1041 0.094 Uiso calc R 1 1 . .
    H H8C 0.1078 0.8358 0.0989 0.094 Uiso calc R 1 1 . .
loop_
    _atom_site_aniso_label
    _atom_site_aniso_U_11
    _atom_site_aniso_U_22
    _atom_site_aniso_U_33
    _atom_site_aniso_U_12
    _atom_site_aniso_U_13
    _atom_site_aniso_U_23
    O1 0.0632(7) 0.0710(8) 0.0713(8) 0.0227(6) 0.0374(6) 0.0106(6)
    C1 0.0430(8) 0.0600(9) 0.0446(8) 0.0082(7) 0.0177(6) 0.0054(7)
    N1 0.0390(6) 0.0414(6) 0.0456(6) 0.0048(5) 0.0126(5) 0.0025(5)
    O1W 0.0854(9) 0.0637(8) 0.0681(8) 0.0174(7) 0.0311(7) 0.0150(6)
    O2 0.0725(8) 0.0844(9) 0.0881(9) 0.0251(7) 0.0522(7) 0.0361(7)
    C2 0.0374(7) 0.0464(8) 0.0395(7) 0.0025(6) 0.0118(6) 0.0016(6)
    O2W 0.0567(7) 0.0910(9) 0.0671(8) 0.0201(7) 0.0206(6) -0.0087(7)
    C3 0.0581(9) 0.0401(8) 0.0893(12) 0.0052(7) 0.0375(9) -0.0021(8)
    C4 0.0432(7) 0.0410(7) 0.0355(6) -0.0016(5) 0.0134(6) 0.0027(5)
    C5 0.0846(14) 0.0652(12) 0.1042(16) 0.0117(10) 0.0319(12) 0.0371(11)
    C6 0.0670(11) 0.0936(14) 0.0606(10) 0.0172(10) 0.0255(9) -0.0115(10)
    C7 0.0596(11) 0.0790(13) 0.0844(14) -0.0132(10) -0.0021(10) -0.0082(11)
    C8 0.0541(10) 0.0708(11) 0.0661(10) 0.0205(8) 0.0235(8) 0.0041(8)
_geom_special_details
;
All e.s.d.'s (except the e.s.d. in the dihedral angle between two l.s. planes)
are estimated using the full covariance matrix. The cell e.s.d.'s are taken
into account individually in the estimation of e.s.d.'s in distances, angles
and torsion angles; correlations between e.s.d.'s in cell parameters are only
used when they are defined by crystal symmetry. An approximate (isotropic)
treatment of cell e.s.d.'s is used for estimating e.s.d.'s involving l.s.
planes.
;
loop_
    _geom_bond_atom_site_label_1
    _geom_bond_atom_site_label_2
    _geom_bond_site_symmetry_2
    _geom_bond_distance
    _geom_bond_publ_flag
    O1 C1 . 1.2534(18) ?
    C1 O2 . 1.2420(19) ?
    C1 C2 . 1.5151(19) ?
    N1 C5 . 1.482(2) ?
    N1 C8 . 1.4867(18) ?
    N1 C6 . 1.487(2) ?
    N1 C7 . 1.488(2) ?
    O1W H1WA . 0.8668 ?
    O1W H1WB . 0.8351 ?
    C2 C4 . 1.3818(19) ?
    C2 C3 . 1.382(2) ?
    O2W H2WA . 0.8580 ?
    O2W H2WB . 0.8570 ?
    C3 C3 2 1.377(3) ?
    C3 H3A . 0.9300 ?
    C4 C4 2 1.385(3) ?
    C4 H4A . 0.9300 ?
    C5 H5A . 0.9600 ?
    C5 H5B . 0.9600 ?
    C5 H5C . 0.9600 ?
    C6 H6A . 0.9600 ?
    C6 H6B . 0.9600 ?
    C6 H6C . 0.9600 ?
    C7 H7A . 0.9600 ?
    C7 H7B . 0.9600 ?
    C7 H7C . 0.9600 ?
    C8 H8A . 0.9600 ?
    C8 H8B . 0.9600 ?
    C8 H8C . 0.9600 ?
loop_
    _geom_angle_atom_site_label_1
    _geom_angle_atom_site_label_2
    _geom_angle_atom_site_label_3
    _geom_angle_site_symmetry_1
    _geom_angle_site_symmetry_3
    _geom_angle
    _geom_angle_publ_flag
    O2 C1 O1 . . 124.64(14) ?
    O2 C1 C2 . . 118.47(13) ?
    O1 C1 C2 . . 116.88(13) ?
    C5 N1 C8 . . 109.28(14) ?
    C5 N1 C6 . . 110.81(16) ?
    C8 N1 C6 . . 108.73(13) ?
    C5 N1 C7 . . 109.44(15) ?
    C8 N1 C7 . . 109.64(14) ?
    C6 N1 C7 . . 108.92(15) ?
    H1WA O1W H1WB . . 107.2 ?
    C4 C2 C3 . . 118.33(13) ?
    C4 C2 C1 . . 120.92(12) ?
    C3 C2 C1 . . 120.75(13) ?
    H2WA O2W H2WB . . 105.3 ?
    C3 C3 C2 2 . 120.92(8) ?
    C3 C3 H3A 2 . 119.5 ?
    C2 C3 H3A . . 119.5 ?
    C2 C4 C4 . 2 120.73(8) ?
    C2 C4 H4A . . 119.6 ?
    C4 C4 H4A 2 . 119.6 ?
    N1 C5 H5A . . 109.5 ?
    N1 C5 H5B . . 109.5 ?
    H5A C5 H5B . . 109.5 ?
    N1 C5 H5C . . 109.5 ?
    H5A C5 H5C . . 109.5 ?
    H5B C5 H5C . . 109.5 ?
    N1 C6 H6A . . 109.5 ?
    N1 C6 H6B . . 109.5 ?
    H6A C6 H6B . . 109.5 ?
    N1 C6 H6C . . 109.5 ?
    H6A C6 H6C . . 109.5 ?
    H6B C6 H6C . . 109.5 ?
    N1 C7 H7A . . 109.5 ?
    N1 C7 H7B . . 109.5 ?
    H7A C7 H7B . . 109.5 ?
    N1 C7 H7C . . 109.5 ?
    H7A C7 H7C . . 109.5 ?
    H7B C7 H7C . . 109.5 ?
    N1 C8 H8A . . 109.5 ?
    N1 C8 H8B . . 109.5 ?
    H8A C8 H8B . . 109.5 ?
    N1 C8 H8C . . 109.5 ?
    H8A C8 H8C . . 109.5 ?
    H8B C8 H8C . . 109.5 ?
loop_
    _geom_hbond_atom_site_label_D
    _geom_hbond_atom_site_label_H
    _geom_hbond_atom_site_label_A
    _geom_hbond_site_symmetry_A
    _geom_hbond_distance_DH
    _geom_hbond_distance_HA
    _geom_hbond_distance_DA
    _geom_hbond_angle_DHA
    O1W H1WA O2 . 0.87 1.87 2.7262(17) 168
    O1W H1WB O1W 5_565 0.84 2.41 2.812(2) 110
    O2W H2WA O1 7 0.86 1.89 2.7291(15) 164
    O2W H2WB O1 4 0.86 1.96 2.7999(18) 165
data_global
_journal_date_recd_electronic     2011-06-03
_journal_date_accepted     2011-06-15
_journal_name_full     'Acta Crystallographica, Section E'
_journal_year     2011
_journal_volume     67
_journal_issue      7
_journal_page_first     o1767
_journal_page_last     o1767
_journal_paper_category     QO
_journal_coeditor_code     HG5050
_publ_contact_author_name     'Yang Yunxia'
_publ_contact_author_address
;
Key Laboratory of Polymer Materials of Gansu Province, Ministry of Education,
College of Chemistry and Chemical Engineering, Northwest Normal University,
Lanzhou 730070, Gansu, China
;
_publ_contact_author_email     'yangyx80@nwnu.edu.cn'
_publ_contact_author_fax     ?
_publ_contact_author_phone     '86 18809312096'
_publ_section_title
;
Tetramethylammonium hemi(terephthalate) dihydrate
;
loop_
    _publ_author_name
    _publ_author_footnote
    _publ_author_address
    'Yunxia Yang' .
;
Key Laboratory of Polymer Materials of Gansu Province
Ministry of Education,
College of Chemistry and Chemical Engineering
Northwest Normal University,
Lanzhou 730070
Gansu
People's Republic of China
;
    'Laipeng Shi' .
;
Key Laboratory of Polymer Materials of Gansu Province
Ministry of Education,
College of Chemistry and Chemical Engineering
Northwest Normal University,
Lanzhou 730070
Gansu
People's Republic of China
;
