# Supplementary material for: Tetra­methyl­ammonium hemi(terephthalate) dihydrate
Source: Acta Crystallogr Sect E Struct Rep Online. 2011 Jun 22;67(Pt 7):o1767. doi: 10.1107/S1600536811023312 (PMC3151964; doi:10.1107/S1600536811023312)
Supplement: Supplementary file 2 [file e-67-o1767-Isup2.hkl]

# 
# h,k,l, Fc-squared, Fo-squared, sigma(Fo-squared) and status flag 
# 
data_I
_shelx_title ' 090915c_0m in C2/c' 
_shelx_refln_list_code          4 
_shelx_F_calc_maximum      206.71 
_exptl_crystal_F_000       840.00 
_reflns_d_resolution_high  0.7941 
 
loop_ 
 _symmetry_equiv_pos_as_xyz 
 'x, y, z' 
 '-x, y, -z+1/2' 
 'x+1/2, y+1/2, z' 
 '-x+1/2, y+1/2, -z+1/2' 
 '-x, -y, -z' 
 'x, -y, z-1/2' 
 '-x+1/2, -y+1/2, -z' 
 'x+1/2, -y+1/2, z-1/2' 
 
_cell_length_a    22.0950 
_cell_length_b    11.2922 
_cell_length_c     9.1101 
_cell_angle_alpha  90.000 
_cell_angle_beta  109.613 
_cell_angle_gamma  90.000 
 
_shelx_F_squared_multiplier     1.000 
 
loop_ 
 _refln_index_h 
 _refln_index_k 
 _refln_index_l 
 _refln_F_squared_calc 
 _refln_F_squared_meas 
 _refln_F_squared_sigma 
 _refln_observed_status 
   4   0   0     5169.13     5015.64     61.21 o 
   6   0   0    10230.75     9871.60     87.51 o 
   8   0   0        1.57        2.18      1.58 o 
  10   0   0      167.38      238.12      4.73 o 
  12   0   0     1314.80     1375.61     15.44 o 
  14   0   0     4703.29     4565.36     48.60 o 
  16   0   0     1343.47     1179.84     14.96 o 
  18   0   0      199.77      224.18      9.94 o 
  20   0   0        3.71        5.88      3.73 o 
  22   0   0       40.70       57.34      6.64 o 
  24   0   0       31.37       28.35      5.60 o 
  26   0   0       54.17       40.98      7.07 o 
   1   1   0      477.97      508.57     12.79 o 
   3   1   0     1077.47     1328.44     12.62 o 
   5   1   0      416.83      381.46      5.20 o 
   7   1   0      896.29      835.59      7.67 o 
   9   1   0     3270.42     3084.34     22.85 o 
  11   1   0      102.10      124.36      2.53 o 
  13   1   0      485.41      523.88      7.26 o 
  15   1   0     1284.71     1195.62     10.51 o 
  17   1   0      147.68      139.79      4.32 o 
  19   1   0       15.02       17.15      3.10 o 
  21   1   0      226.76      234.96      7.68 o 
  23   1   0       34.13       38.22      4.23 o 
  25   1   0       16.42       18.04      6.05 o 
   0   2   0     9567.88     8236.68    102.73 o 
   2   2   0       29.21       22.43      1.05 o 
   4   2   0     5316.70     5324.80     46.25 o 
   6   2   0     8599.74     8743.60     74.96 o 
   8   2   0     1884.97     1690.71     17.46 o 
  10   2   0      677.49      675.92      6.89 o 
  12   2   0     1109.94     1070.97      9.90 o 
  14   2   0     1167.96     1091.94     11.74 o 
  16   2   0      463.93      441.73      7.18 o 
  18   2   0     1907.29     1896.72     18.73 o 
  20   2   0        7.06        9.81      2.32 o 
  22   2   0        6.62       17.17      4.83 o 
  24   2   0       31.30       35.05      4.32 o 
   1   3   0        0.92        1.86      0.85 o 
   3   3   0    10041.16     9679.19     67.21 o 
   5   3   0     9776.79     9138.06    132.24 o 
   7   3   0     1464.05     1467.50     15.72 o 
   9   3   0     1980.62     1912.91     20.08 o 
  11   3   0     1573.68     1738.84     19.26 o 
  13   3   0       40.67       36.97      2.79 o 
  15   3   0       78.63       64.20      3.01 o 
  17   3   0        0.27       -1.05      2.00 o 
  19   3   0      196.69      192.82      5.36 o 
  21   3   0      348.97      392.16      7.92 o 
  23   3   0        9.35       12.69      4.40 o 
  25   3   0       24.77       29.79      4.37 o 
   0   4   0     8661.24     9022.53    153.46 o 
   2   4   0       27.21       17.27      1.08 o 
   4   4   0      523.15      529.66      6.08 o 
   6   4   0      944.59      928.08     11.40 o 
   8   4   0      179.77      169.77      4.47 o 
  10   4   0     3038.96     3155.07     37.71 o 
  12   4   0      512.91      441.06      8.72 o 
  14   4   0      318.96      330.38     12.31 o 
  16   4   0       24.82       16.56      2.30 o 
  18   4   0        0.20        1.19      1.90 o 
  20   4   0        8.44        6.85      2.22 o 
  22   4   0      101.05      110.56      4.75 o 
  24   4   0       53.53       63.13      5.32 o 
   1   5   0       17.98       23.66      1.28 o 
   3   5   0      110.19       91.12      2.81 o 
   5   5   0       21.71       21.03      1.20 o 
   7   5   0     3593.64     4047.27     42.72 o 
   9   5   0      565.06      541.75      8.89 o 
  11   5   0       23.34       20.48      2.36 o 
  13   5   0      173.83      169.34     10.14 o 
  15   5   0       17.46       21.75      2.92 o 
  17   5   0        7.10       10.45      2.67 o 
  19   5   0      229.39      237.42      6.21 o 
  21   5   0      110.92      118.35      4.88 o 
  23   5   0        5.09        8.18      2.65 o 
   0   6   0     1841.94     1890.16     25.06 o 
   2   6   0      459.12      481.46      4.41 o 
   4   6   0      156.70      163.14      2.86 o 
   6   6   0       27.29       34.42      1.70 o 
   8   6   0     3224.16     3416.70     37.26 o 
  10   6   0        5.46        8.92      2.06 o 
  12   6   0       36.63       50.97      3.39 o 
  14   6   0        2.84        8.16      2.35 o 
  16   6   0       73.38       58.05      3.99 o 
  18   6   0      111.45      107.23      8.67 o 
  20   6   0      216.49      218.50      6.34 o 
  22   6   0       22.94       22.22      4.12 o 
   1   7   0      295.29      314.66      3.81 o 
   3   7   0       57.76       38.63      1.41 o 
   5   7   0      439.07      446.94      5.30 o 
   7   7   0       42.75       47.74      6.67 o 
   9   7   0      390.03      381.95      8.56 o 
  11   7   0      258.59      240.60      6.68 o 
  13   7   0       65.87       68.01      6.91 o 
  15   7   0      117.94       91.72      5.35 o 
  17   7   0        4.62        6.28      4.77 o 
  19   7   0       27.99       20.79      4.57 o 
  21   7   0        4.37        3.35      2.35 o 
   0   8   0      909.90      952.97     11.21 o 
   2   8   0      388.08      346.25      5.40 o 
   4   8   0       11.44        9.59      3.56 o 
   6   8   0      925.41      866.52     10.58 o 
   8   8   0       16.59       13.76      3.32 o 
  10   8   0      555.52      506.95     10.03 o 
  12   8   0        0.34        1.54      2.02 o 
  14   8   0       39.71       39.81      3.68 o 
  16   8   0        4.51        4.13      2.41 o 
  18   8   0        0.87        1.41      2.58 o 
  20   8   0       42.43       34.25      4.25 o 
   1   9   0      375.52      358.32      5.33 o 
   3   9   0      148.28      162.00      4.54 o 
   5   9   0       44.72       45.99      2.78 o 
   7   9   0       81.56       71.64      7.28 o 
   9   9   0        0.84        1.03      2.01 o 
  11   9   0        2.85        5.43      2.35 o 
  13   9   0       69.64       69.37      4.46 o 
  15   9   0        9.28        6.22      8.67 o 
  17   9   0        0.00        3.04      5.51 o 
  19   9   0        9.32        9.86      3.26 o 
   0  10   0      191.66      233.15      6.55 o 
   2  10   0      558.99      537.53      8.45 o 
   4  10   0       70.89       61.84      6.71 o 
   6  10   0      205.38      187.79      6.78 o 
   8  10   0       71.69       65.90      7.41 o 
  10  10   0       47.53       39.02      3.75 o 
  12  10   0      103.80      110.10      7.27 o 
  14  10   0       97.68       89.52      7.84 o 
  16  10   0       17.21       14.52      3.37 o 
  18  10   0       10.81       12.82      5.04 o 
   1  11   0      147.20      138.63      4.70 o 
   3  11   0      263.92      286.04      6.52 o 
   5  11   0        5.50        3.34      1.94 o 
   7  11   0        2.08        2.33      2.37 o 
   9  11   0        0.82        1.24      2.38 o 
  11  11   0       94.68       95.02      6.10 o 
  13  11   0       71.30       63.40      4.80 o 
  15  11   0        4.35        6.73      2.95 o 
   0  12   0      119.38      112.63      8.00 o 
   2  12   0        2.76        3.81      2.48 o 
   4  12   0       78.77       84.22      6.70 o 
   6  12   0       36.67       38.09      3.93 o 
   8  12   0        4.91        2.32      3.10 o 
  10  12   0        0.01        1.02      2.43 o 
  12  12   0        3.07        0.26      2.55 o 
  14  12   0        1.82        4.99      4.54 o 
   1  13   0       29.58       39.97      4.30 o 
   3  13   0       27.23       27.75      3.81 o 
   5  13   0        2.56        1.68      2.44 o 
   7  13   0        1.27        3.45      2.72 o 
   9  13   0        1.76        2.20      5.63 o 
   0  14   0        1.31        1.83      3.70 o 
   2  14   0        3.23        5.73      3.01 o 
   4  14   0       14.13       17.72      3.65 o 
 -25   1   1        4.74        0.53      2.98 o 
 -23   1   1      183.18      199.42     10.84 o 
 -21   1   1       56.75       49.05      9.90 o 
 -19   1   1        0.35       -1.33      1.79 o 
 -17   1   1      203.69      197.02      4.85 o 
 -15   1   1      428.68      382.69      5.15 o 
 -13   1   1      777.57      756.47      7.30 o 
 -11   1   1     4782.12     4953.12     31.73 o 
  -9   1   1      670.66      799.52      6.80 o 
  -7   1   1     6695.97     6567.78     47.46 o 
  -5   1   1     7015.82     6886.45     48.25 o 
  -3   1   1     3148.47     2816.74     24.95 o 
  -1   1   1     1529.99     1413.96     16.16 o 
   1   1   1     1783.74     2154.23     15.94 o 
   3   1   1    42727.99    35153.06    579.45 o 
   5   1   1      574.32      488.51      8.97 o 
   7   1   1      706.67      647.31      5.55 o 
   9   1   1      633.89      636.82      5.86 o 
  11   1   1      324.75      309.82      6.24 o 
  13   1   1     1059.56     1042.77      9.21 o 
  15   1   1      195.68      167.32      5.28 o 
  17   1   1      449.23      416.42      6.99 o 
  19   1   1      269.84      270.42      8.41 o 
  21   1   1      156.11      171.78      6.81 o 
  23   1   1        0.64        4.47      3.00 o 
  25   1   1       38.56       42.50      4.75 o 
 -26   2   1       44.29       45.08      7.03 o 
 -24   2   1       22.25       14.70      3.70 o 
 -22   2   1       12.51       20.70      3.60 o 
 -20   2   1        1.76        4.11      2.02 o 
 -18   2   1       30.24       29.81      2.54 o 
 -16   2   1        8.22        9.77      2.05 o 
 -14   2   1      652.72      585.64      6.34 o 
 -12   2   1      442.13      536.50      6.38 o 
 -10   2   1      684.54      659.69      6.91 o 
  -8   2   1      805.95      757.22      8.47 o 
  -6   2   1    13577.39    12671.04     91.77 o 
  -4   2   1      151.33      117.56      2.93 o 
  -2   2   1     1673.61     1763.06     12.77 o 
   0   2   1    28665.36    24414.11    390.66 o 
   2   2   1     7216.73     7092.79     62.21 o 
   4   2   1     4167.73     3960.08     41.19 o 
   6   2   1      549.55      531.55      5.56 o 
   8   2   1      139.60      145.92      5.16 o 
  10   2   1     1818.98     2021.18     16.39 o 
  12   2   1       33.13       28.39      1.97 o 
  14   2   1       27.91       40.50      2.64 o 
  16   2   1      182.85      180.49      4.76 o 
  18   2   1        0.11       -1.85      1.85 o 
  20   2   1       30.28       27.90      7.12 o 
  22   2   1       12.16        9.85      3.36 o 
  24   2   1       92.91      100.63      6.10 o 
 -25   3   1       44.84       66.46      9.24 o 
 -23   3   1       13.96        8.21      2.47 o 
 -21   3   1      153.74      149.56      5.18 o 
 -19   3   1        0.44       -0.82      1.78 o 
 -17   3   1        0.01        2.11      1.91 o 
 -15   3   1        3.74        8.47      1.82 o 
 -13   3   1      234.93      204.59      5.62 o 
 -11   3   1        1.78        0.59      0.93 o 
  -9   3   1      228.15      283.13      3.89 o 
  -7   3   1     2257.56     2301.21     17.87 o 
  -5   3   1      524.69      625.26      8.91 o 
  -3   3   1     6274.69     6271.11     34.31 o 
  -1   3   1       62.71       79.08      1.42 o 
   1   3   1      186.85      162.14      1.97 o 
   3   3   1      755.56      823.34      7.69 o 
   5   3   1      438.41      414.92      4.47 o 
   7   3   1      982.28      980.01      8.99 o 
   9   3   1     4151.92     3975.87     37.32 o 
  11   3   1      741.57      676.71     10.85 o 
  13   3   1       14.41       18.96      1.97 o 
  15   3   1       95.61      126.99      4.24 o 
  17   3   1       28.76       20.89      2.43 o 
  19   3   1        0.33        3.88      2.00 o 
  21   3   1       10.96        9.00      3.03 o 
  23   3   1        2.73        6.06      3.14 o 
 -24   4   1       61.39       55.23      3.95 o 
 -22   4   1       41.38       46.14      3.48 o 
 -20   4   1      265.06      252.58      6.32 o 
 -18   4   1     1194.96     1126.37     13.55 o 
 -16   4   1      631.30      562.00     10.35 o 
 -14   4   1      270.38      321.10      7.26 o 
 -12   4   1       60.90      102.02      4.11 o 
 -10   4   1      611.25      544.36      8.77 o 
  -8   4   1     4180.25     4684.25     34.44 o 
  -6   4   1     9637.91    10511.74     73.56 o 
  -4   4   1      304.98      331.98      4.60 o 
  -2   4   1     4002.80     3849.14     21.89 o 
   0   4   1     7486.35     7575.89     41.36 o 
   2   4   1      254.69      246.00      2.75 o 
   4   4   1     1176.51     1030.62     11.30 o 
   6   4   1      901.48      938.46     11.59 o 
   8   4   1      561.73      632.78      6.62 o 
  10   4   1     1038.13     1212.86     15.61 o 
  12   4   1     1748.73     1775.84     20.44 o 
  14   4   1        6.04       12.35      2.32 o 
  16   4   1      101.59       87.47      3.80 o 
  18   4   1      105.47      106.58      4.25 o 
  20   4   1      181.87      187.24      5.90 o 
  22   4   1       34.63       32.40      3.34 o 
  24   4   1       64.65       79.65      5.78 o 
 -25   5   1        4.81        1.69      2.46 o 
 -23   5   1        0.81        1.22      2.17 o 
 -21   5   1       27.03       39.87      3.34 o 
 -19   5   1      757.99      793.06     11.42 o 
 -17   5   1       49.57       50.70      3.79 o 
 -15   5   1       95.93       70.15      6.39 o 
 -13   5   1       40.26       35.09      4.49 o 
 -11   5   1        0.45       -0.43      1.57 o 
  -9   5   1     1402.01     1433.19     23.86 o 
  -7   5   1     1030.56     1234.74     11.16 o 
  -5   5   1      653.55      655.68      6.13 o 
  -3   5   1      790.23      714.74      9.38 o 
  -1   5   1      862.12      964.44      7.02 o 
   1   5   1       88.81       77.09      1.73 o 
   3   5   1      695.24      801.57      7.99 o 
   5   5   1      194.71      236.46      5.12 o 
   7   5   1     1520.94     1679.88     18.73 o 
   9   5   1     1125.65     1199.67     15.06 o 
  11   5   1      188.53      224.01      5.87 o 
  13   5   1       57.56       54.67      3.53 o 
  15   5   1      269.40      221.76      6.58 o 
  17   5   1       94.52       74.70      3.68 o 
  19   5   1       75.91       64.83      3.72 o 
  21   5   1      233.52      251.11      7.94 o 
  23   5   1       94.76      102.95      4.97 o 
 -24   6   1        0.01        1.38      2.64 o 
 -22   6   1       13.94       13.36      2.71 o 
 -20   6   1        9.69        4.22      2.23 o 
 -18   6   1       31.40       42.70      3.91 o 
 -16   6   1       14.55       16.47      2.98 o 
 -14   6   1      255.30      216.71     11.77 o 
 -12   6   1      386.72      421.09      8.66 o 
 -10   6   1        7.12       10.69      2.11 o 
  -8   6   1      165.47      169.30      5.16 o 
  -6   6   1     1784.61     1852.97     16.70 o 
  -4   6   1       42.84       37.63      1.68 o 
  -2   6   1      412.89      356.33      3.83 o 
   0   6   1      307.38      394.95      4.14 o 
   2   6   1       42.39       48.22      1.60 o 
   4   6   1       62.01       79.50      3.21 o 
   6   6   1       17.35       15.06      2.02 o 
   8   6   1      250.53      259.87      6.98 o 
  10   6   1      566.87      595.67     10.15 o 
  12   6   1       43.73       57.20      6.17 o 
  14   6   1        3.02        3.80      2.20 o 
  16   6   1        0.14       -0.04      2.18 o 
  18   6   1        3.96        4.66      2.64 o 
  20   6   1       11.32       10.88      2.58 o 
  22   6   1        4.78        0.37      2.72 o 
 -23   7   1        4.66        6.92      2.70 o 
 -21   7   1       79.83       77.07      4.38 o 
 -19   7   1      123.11      145.69      6.34 o 
 -17   7   1      160.25      141.28      9.38 o 
 -15   7   1        4.48        2.45      2.42 o 
 -13   7   1        4.17        2.60      2.07 o 
 -11   7   1        7.30        6.49      3.01 o 
  -9   7   1       25.31       19.80      2.54 o 
  -7   7   1      243.84      282.20      6.63 o 
  -5   7   1     1499.32     1609.58     12.82 o 
  -3   7   1      245.96      260.23      4.58 o 
  -1   7   1      923.58      985.10      8.65 o 
   1   7   1      273.06      326.91      3.98 o 
   3   7   1      169.64      177.58      2.95 o 
   5   7   1      431.42      413.07      6.41 o 
   7   7   1      523.23      537.14     22.73 o 
   9   7   1      438.98      367.48      7.95 o 
  11   7   1       21.22       30.03      4.56 o 
  13   7   1       98.15       80.66      4.41 o 
  15   7   1        8.05        5.69      2.41 o 
  17   7   1        0.38        0.46      2.24 o 
  19   7   1        6.69       -0.11      2.58 o 
  21   7   1       47.88       44.53      3.68 o 
 -22   8   1        1.29        3.56      2.97 o 
 -20   8   1       30.58       44.24      4.56 o 
 -18   8   1        2.92       -0.60      2.42 o 
 -16   8   1       54.96       61.79      4.65 o 
 -14   8   1      246.55      275.04      7.84 o 
 -12   8   1      533.49      491.44     21.31 o 
 -10   8   1      175.63      185.79      6.06 o 
  -8   8   1       89.10       80.34      4.21 o 
  -6   8   1       15.68       15.57      1.90 o 
  -4   8   1       59.86       47.35      2.11 o 
  -2   8   1      306.69      317.62      4.06 o 
   0   8   1      436.32      430.58      4.91 o 
   2   8   1      468.65      466.08      5.17 o 
   4   8   1      707.77      696.57      7.80 o 
   6   8   1      880.73      822.08     12.57 o 
   8   8   1        0.69       -1.07      1.79 o 
  10   8   1      119.14      110.20      5.06 o 
  12   8   1      108.09      109.17     13.98 o 
  14   8   1        7.21        7.82      2.52 o 
  16   8   1      179.68      199.47      7.22 o 
  18   8   1        2.12        6.43      2.84 o 
  20   8   1       55.37       65.74      6.75 o 
 -19   9   1        0.75        4.51      2.79 o 
 -17   9   1      133.07      137.99      6.32 o 
 -15   9   1       12.96        5.06      3.39 o 
 -13   9   1       10.89       15.45      2.88 o 
 -11   9   1      262.77      255.52      7.51 o 
  -9   9   1      197.26      212.21      6.67 o 
  -7   9   1       24.27       19.63      2.72 o 
  -5   9   1       39.84       42.39      2.65 o 
  -3   9   1      352.88      355.82      5.36 o 
  -1   9   1        8.13        9.89      1.71 o 
   1   9   1       42.08       46.68      2.38 o 
   3   9   1       51.57       46.91      2.36 o 
   5   9   1      267.06      264.69      4.93 o 
   7   9   1        0.14       -1.56      1.56 o 
   9   9   1      179.28      160.12     10.21 o 
  11   9   1       85.48       95.38      5.01 o 
  13   9   1       88.96       91.68      5.11 o 
  15   9   1       45.28       38.53      3.95 o 
  17   9   1       10.74       10.30      3.05 o 
  19   9   1       34.40       44.79      4.68 o 
 -18  10   1        5.71       10.52      4.18 o 
 -16  10   1       25.40       19.16      3.47 o 
 -14  10   1        5.20       -0.34      2.34 o 
 -12  10   1      195.85      170.73      8.18 o 
 -10  10   1       68.45       57.19      4.15 o 
  -8  10   1       63.71       64.89      4.16 o 
  -6  10   1       55.40       46.76      3.15 o 
  -4  10   1        3.82       -0.20      1.59 o 
  -2  10   1       34.02       37.70      2.27 o 
   0  10   1     1583.62     1601.99     27.30 o 
   2  10   1     1171.31     1194.64     14.72 o 
   4  10   1        0.32        0.45      1.43 o 
   6  10   1       16.59       17.19      2.02 o 
   8  10   1       88.94       92.24      4.11 o 
  10  10   1        0.03        1.06      1.80 o 
  12  10   1        0.61       -0.76      2.37 o 
  14  10   1      120.96      117.73      8.16 o 
  16  10   1      118.78      124.63     10.35 o 
 -17  11   1        0.96        1.97      2.94 o 
 -15  11   1        7.66        3.40      2.74 o 
 -13  11   1       18.60        8.31      2.90 o 
 -11  11   1      106.47      106.17      5.64 o 
  -9  11   1       38.77       36.73      3.85 o 
  -7  11   1       17.41       26.94      4.72 o 
  -5  11   1        0.66        1.55      1.85 o 
  -3  11   1       58.27       52.80      3.22 o 
  -1  11   1       17.06       16.49      5.08 o 
   1  11   1      471.22      493.95      8.53 o 
   3  11   1       40.77       39.21      3.04 o 
   5  11   1        6.22        4.24      1.95 o 
   7  11   1       10.80       10.01      2.27 o 
   9  11   1       20.73       23.88      3.18 o 
  11  11   1       16.61       23.59      2.93 o 
  13  11   1        3.75        7.90      2.42 o 
  15  11   1       22.70       22.57      3.04 o 
 -14  12   1       21.18       23.77      3.84 o 
 -12  12   1        0.37       -1.77      2.55 o 
 -10  12   1        3.30        3.64      2.55 o 
  -8  12   1       21.12       20.11      3.35 o 
  -6  12   1       10.04        5.18      2.14 o 
  -4  12   1       53.60       47.67      3.37 o 
  -2  12   1       64.03       63.23      4.83 o 
   0  12   1       89.17       85.24      5.14 o 
   2  12   1       13.30       16.27      2.81 o 
   4  12   1        0.01        0.95      1.95 o 
   6  12   1        0.08       -3.36      3.46 o 
   8  12   1        0.09       -0.19      2.49 o 
  10  12   1        5.48        5.41      2.31 o 
  12  12   1       19.49       20.75      3.15 o 
 -11  13   1        0.01        1.66      2.92 o 
  -9  13   1        2.52        4.49      2.73 o 
  -7  13   1        0.01        2.23      2.43 o 
  -5  13   1        2.37        1.92      2.66 o 
  -3  13   1       33.90       39.97      4.59 o 
  -1  13   1        0.25        0.48      2.51 o 
   1  13   1        1.91       -1.31      2.24 o 
   3  13   1        0.03        1.08      2.02 o 
   5  13   1       22.54       24.88      3.15 o 
   7  13   1       61.46       65.04      5.92 o 
   9  13   1       16.34       16.67      3.54 o 
  -4  14   1       53.03       68.75      7.80 o 
  -2  14   1        7.01        9.14      3.17 o 
   0  14   1       40.79       37.74      4.43 o 
   2  14   1        9.17        2.27      3.03 o 
 -26   0   2       11.64        7.68      4.92 o 
 -24   0   2      130.17      124.76      8.93 o 
 -22   0   2       55.32       41.19      5.71 o 
 -20   0   2     1034.69      922.13     21.06 o 
 -18   0   2       84.24       81.44      4.18 o 
 -16   0   2        0.63       -1.68      2.01 o 
 -14   0   2       20.37       20.24      2.12 o 
 -12   0   2        6.83        7.01      1.81 o 
 -10   0   2     8833.28     8558.54     74.27 o 
  -8   0   2     1014.76      945.68     10.83 o 
  -6   0   2    23486.03    22023.42    493.18 o 
  -4   0   2      616.50      818.28     11.89 o 
  -2   0   2    13480.48    12711.02    110.22 o 
   0   0   2     4395.77     4042.02     35.77 o 
   2   0   2    30154.18    27255.69    523.72 o 
   4   0   2    12846.47    12113.16     85.84 o 
   6   0   2     4810.49     5104.97     37.02 o 
   8   0   2      387.90      401.62      6.35 o 
  10   0   2      839.76      942.58     11.74 o 
  12   0   2      143.35      124.60      3.40 o 
  14   0   2      128.33      126.07      4.39 o 
  16   0   2     1376.39     1470.37     19.29 o 
  18   0   2        9.33       10.07      3.43 o 
  20   0   2       29.22       28.54      3.48 o 
  22   0   2       13.13       21.38      5.35 o 
  24   0   2       20.18        3.27      4.74 o 
 -27   1   2       36.91       43.41      9.10 o 
 -25   1   2       30.72       40.19      4.55 o 
 -23   1   2        6.58        9.21      3.15 o 
 -21   1   2       21.48       21.43      2.57 o 
 -19   1   2        3.99        2.47      2.75 o 
 -17   1   2        9.13        6.71      1.53 o 
 -15   1   2      383.36      420.83      5.47 o 
 -13   1   2       30.43       17.36      1.39 o 
 -11   1   2     3068.36     3399.56     22.78 o 
  -9   1   2     6362.41     6715.79     47.64 o 
  -7   1   2      406.29      354.64      3.83 o 
  -5   1   2     1883.29     2279.35     14.95 o 
  -3   1   2       14.00       21.71      2.21 o 
  -1   1   2      286.45      312.57      2.67 o 
   1   1   2     3697.81     3511.62     19.83 o 
   3   1   2    28569.64    25918.18    238.45 o 
   5   1   2       33.56       34.47      1.21 o 
   7   1   2      159.61      168.07      2.74 o 
   9   1   2     2932.57     3411.31     22.87 o 
  11   1   2      234.31      216.85      3.51 o 
  13   1   2       18.95       16.42      1.84 o 
  15   1   2       85.39       63.02      2.60 o 
  17   1   2       15.93       12.90      3.63 o 
  19   1   2       52.11       46.54      3.38 o 
  21   1   2       26.96       22.10      2.85 o 
  23   1   2       40.76       47.21      5.94 o 
 -26   2   2        4.45        3.33      3.37 o 
 -24   2   2       51.33       51.80      4.59 o 
 -22   2   2       21.45       19.68      2.69 o 
 -20   2   2      154.24      160.67      4.98 o 
 -18   2   2       83.75       66.88      3.37 o 
 -16   2   2      751.31      731.36      9.50 o 
 -14   2   2       15.75        2.82      1.16 o 
 -12   2   2     6527.34     6560.48     41.51 o 
 -10   2   2        1.54        0.96      0.98 o 
  -8   2   2      957.78      927.15      8.70 o 
  -6   2   2      762.83      830.99      6.63 o 
  -4   2   2     3888.73     3634.33     26.46 o 
  -2   2   2    19787.34    16922.87    104.07 o 
   0   2   2     3929.79     3738.36     20.91 o 
   2   2   2     4878.77     4698.38     26.04 o 
   4   2   2     8011.38     8483.55     48.48 o 
   6   2   2     1633.94     1788.65     12.67 o 
   8   2   2      508.33      494.86      5.05 o 
  10   2   2       34.58       40.07      1.63 o 
  12   2   2      455.00      513.46      9.74 o 
  14   2   2       46.01       42.84      2.15 o 
  16   2   2      575.09      604.55      8.92 o 
  18   2   2      142.55      136.08      5.36 o 
  20   2   2       16.70       30.75      4.17 o 
  22   2   2        9.93       14.56      2.79 o 
 -25   3   2       34.74       31.39      4.28 o 
 -23   3   2       80.97       92.63      4.41 o 
 -21   3   2       13.40       14.53      4.26 o 
 -19   3   2      559.05      581.49      9.14 o 
 -17   3   2      176.96      205.52      9.03 o 
 -15   3   2      916.39      975.86     11.39 o 
 -13   3   2        0.10        1.10      1.21 o 
 -11   3   2      441.43      424.97      6.11 o 
  -9   3   2     1891.26     1828.68     20.79 o 
  -7   3   2        7.63        9.65      0.94 o 
  -5   3   2      187.37      211.21      3.31 o 
  -3   3   2     6852.58     6589.65     40.46 o 
  -1   3   2      131.20      139.22      2.60 o 
   1   3   2      297.42      302.02      3.35 o 
   3   3   2     2003.60     2238.58     18.51 o 
   5   3   2      538.40      607.15      5.35 o 
   7   3   2     3486.16     3783.22     23.98 o 
   9   3   2      573.27      559.02      8.29 o 
  11   3   2       83.37       54.65      2.45 o 
  13   3   2      262.56      309.65      5.72 o 
  15   3   2       10.07        2.23      1.76 o 
  17   3   2        4.03        5.06      1.98 o 
  19   3   2       21.96       19.93      3.66 o 
  21   3   2      192.00      205.19      6.19 o 
  23   3   2       95.77       94.40      4.80 o 
 -26   4   2        0.02       -2.58      3.01 o 
 -24   4   2        0.39        0.87      2.24 o 
 -22   4   2        3.31        5.81      2.34 o 
 -20   4   2      774.92      774.05     14.15 o 
 -18   4   2       39.54       40.82      2.99 o 
 -16   4   2        3.47        1.67      2.09 o 
 -14   4   2       20.39       23.74      2.73 o 
 -12   4   2       25.79       38.22      3.18 o 
 -10   4   2      288.24      288.60      4.44 o 
  -8   4   2      767.47      857.17      7.23 o 
  -6   4   2     1277.90     1370.92     12.04 o 
  -4   4   2      135.08      150.29      2.76 o 
  -2   4   2       19.79       23.05      0.99 o 
   0   4   2       96.07      133.68      2.34 o 
   2   4   2        0.93        3.95      1.08 o 
   4   4   2     1968.47     1994.21     16.35 o 
   6   4   2      620.04      711.93     15.25 o 
   8   4   2      131.90      141.95      2.73 o 
  10   4   2       95.43       78.30      3.72 o 
  12   4   2      414.57      405.69     10.37 o 
  14   4   2      163.73      173.04      5.62 o 
  16   4   2      239.08      256.99      5.83 o 
  18   4   2       61.64       58.66      3.43 o 
  20   4   2       17.50       15.30      2.27 o 
  22   4   2        5.28        6.09      2.54 o 
 -25   5   2        8.97       13.85      3.05 o 
 -23   5   2        3.47       -0.13      2.20 o 
 -21   5   2        1.38        1.74      2.10 o 
 -19   5   2      113.27      133.19      4.77 o 
 -17   5   2      837.39      919.10     16.02 o 
 -15   5   2       88.58       61.75      3.84 o 
 -13   5   2       33.81       34.61      3.02 o 
 -11   5   2      308.28      319.88      6.96 o 
  -9   5   2      167.61      184.12      2.98 o 
  -7   5   2      658.61      682.51      9.30 o 
  -5   5   2     4094.37     4341.86     32.50 o 
  -3   5   2      314.50      306.73      3.44 o 
  -1   5   2     1379.09     1431.63      9.73 o 
   1   5   2     3044.69     3119.80     18.70 o 
   3   5   2        5.08        4.05      0.78 o 
   5   5   2      205.96      237.00      3.28 o 
   7   5   2     1299.75     1350.34     13.35 o 
   9   5   2      104.39       79.72      3.14 o 
  11   5   2       12.53       22.29      4.07 o 
  13   5   2        0.44        2.13      2.05 o 
  15   5   2      139.47      157.45      5.70 o 
  17   5   2       14.26       15.48      2.44 o 
  19   5   2        5.25        8.62      2.00 o 
  21   5   2       41.17       38.88      3.02 o 
 -24   6   2        0.00        0.18      2.44 o 
 -22   6   2       66.16       67.31      4.06 o 
 -20   6   2       62.77       43.06      3.37 o 
 -18   6   2      244.78      248.29      7.67 o 
 -16   6   2      885.50      965.61     18.33 o 
 -14   6   2      163.73      189.45      6.19 o 
 -12   6   2       56.80       54.88      3.52 o 
 -10   6   2      295.81      242.81      6.22 o 
  -8   6   2       25.02       35.74      2.11 o 
  -6   6   2     3451.47     3877.97     29.91 o 
  -4   6   2      929.85     1086.16     12.14 o 
  -2   6   2      949.05      878.27      7.04 o 
   0   6   2     1009.20     1112.63     11.75 o 
   2   6   2      212.12      201.72      4.42 o 
   4   6   2       16.97       19.66      1.37 o 
   6   6   2       13.70       12.23      1.63 o 
   8   6   2       87.86       69.45      3.01 o 
  10   6   2      377.29      445.60      7.28 o 
  12   6   2       45.39       53.57      3.55 o 
  14   6   2       29.90       41.87      3.48 o 
  16   6   2       68.10       59.34      4.15 o 
  18   6   2        0.03        0.30      2.28 o 
  20   6   2       92.94       96.20      4.01 o 
 -23   7   2        8.37        9.96      2.79 o 
 -21   7   2       12.22        9.61      3.09 o 
 -19   7   2        4.19        7.74      2.71 o 
 -17   7   2      261.04      229.81      8.99 o 
 -15   7   2       30.44       27.46      4.63 o 
 -13   7   2        0.83       -0.54      1.98 o 
 -11   7   2      521.87      519.97     16.00 o 
  -9   7   2      169.73      147.73      5.16 o 
  -7   7   2      223.53      213.28      4.25 o 
  -5   7   2        9.50        5.20      0.95 o 
  -3   7   2        6.04       14.42      1.19 o 
  -1   7   2       48.87       64.21      1.99 o 
   1   7   2       70.76       52.04      1.90 o 
   3   7   2       91.09       88.11      2.68 o 
   5   7   2       63.40       52.72      2.93 o 
   7   7   2      130.69      137.00      4.05 o 
   9   7   2     1275.84     1211.61     13.52 o 
  11   7   2        3.31        4.71      1.79 o 
  13   7   2      198.04      194.38      5.27 o 
  15   7   2       62.84       61.42      5.46 o 
  17   7   2       24.23       28.59      2.99 o 
  19   7   2       11.52       10.16      2.22 o 
 -22   8   2        7.91       12.82      3.46 o 
 -20   8   2        1.82        4.17      2.85 o 
 -18   8   2        0.06        0.37      2.45 o 
 -16   8   2       10.42        4.42      2.69 o 
 -14   8   2        0.04       -1.96      2.14 o 
 -12   8   2       60.68       55.45      4.92 o 
 -10   8   2       45.01       58.33      3.81 o 
  -8   8   2       75.42       53.29      3.61 o 
  -6   8   2      150.04      161.34      3.52 o 
  -4   8   2       56.87       59.84      3.77 o 
  -2   8   2      176.29      187.32      3.27 o 
   0   8   2      484.78      492.55      5.42 o 
   2   8   2      313.51      308.06      5.46 o 
   4   8   2      572.02      516.35      6.69 o 
   6   8   2        7.71        6.61      1.84 o 
   8   8   2        5.30        4.15      1.77 o 
  10   8   2       22.05       21.46      3.19 o 
  12   8   2       36.29       39.23      2.97 o 
  14   8   2       19.50       12.07      2.38 o 
  16   8   2       11.47       12.50      2.52 o 
  18   8   2       13.83        8.97      2.56 o 
 -21   9   2        8.05        9.77      3.44 o 
 -19   9   2        3.93        6.97      2.95 o 
 -17   9   2       25.37       30.55      5.11 o 
 -15   9   2       43.04       50.16      4.33 o 
 -13   9   2       68.16       50.72      4.04 o 
 -11   9   2      226.76      211.88      7.68 o 
  -9   9   2      606.56      579.40     11.07 o 
  -7   9   2        0.14        0.33      1.91 o 
  -5   9   2        3.59       -1.10      1.42 o 
  -3   9   2        0.13        0.92      1.31 o 
  -1   9   2      115.49      107.41      2.76 o 
   1   9   2      877.25      888.05     14.66 o 
   3   9   2     1048.68     1019.38     10.91 o 
   5   9   2     1107.29     1099.54     13.90 o 
   7   9   2      160.35      164.81      4.83 o 
   9   9   2       15.83       18.01      2.46 o 
  11   9   2      156.27      147.07      4.98 o 
  13   9   2       18.07       21.08      2.70 o 
  15   9   2       28.90       25.94      4.19 o 
  17   9   2       45.40       36.07      4.29 o 
 -18  10   2       19.43       21.82      3.86 o 
 -16  10   2        5.37        1.11      2.61 o 
 -14  10   2       62.05       62.20      4.63 o 
 -12  10   2      194.22      174.88     11.25 o 
 -10  10   2        0.00        0.32      2.21 o 
  -8  10   2      290.91      287.88      7.86 o 
  -6  10   2        7.59        3.31      2.79 o 
  -4  10   2       68.69       65.90      3.79 o 
  -2  10   2       21.73       21.83      1.97 o 
   0  10   2      119.80      107.33      4.78 o 
   2  10   2       36.60       35.81      2.36 o 
   4  10   2      296.40      295.78      5.51 o 
   6  10   2      114.89      124.64      5.39 o 
   8  10   2       51.80       51.26      3.39 o 
  10  10   2        6.88        8.61      3.54 o 
  12  10   2        6.60       13.49      2.54 o 
  14  10   2        6.80        8.23      2.47 o 
  16  10   2        2.06        6.73      3.05 o 
 -17  11   2       18.37       16.01      3.61 o 
 -15  11   2        6.18       11.86      3.22 o 
 -13  11   2        0.21        2.42      2.54 o 
 -11  11   2        0.03        5.23      2.67 o 
  -9  11   2       15.69       13.04      2.91 o 
  -7  11   2        5.75        1.36      2.26 o 
  -5  11   2        2.50        2.24      1.92 o 
  -3  11   2       52.38       52.87      3.17 o 
  -1  11   2        8.84        9.72      2.08 o 
   1  11   2        2.76        3.11      1.97 o 
   3  11   2      166.99      143.11      4.87 o 
   5  11   2        1.07       -1.49      1.85 o 
   7  11   2        3.52        1.80      2.71 o 
   9  11   2        0.25        0.85      1.93 o 
  11  11   2        0.02        0.31      2.10 o 
  13  11   2       21.59       20.47      2.91 o 
 -14  12   2        8.55       12.78      3.37 o 
 -12  12   2       27.54       24.09      3.77 o 
 -10  12   2      124.93      113.87      9.76 o 
  -8  12   2        8.68        9.93      5.02 o 
  -6  12   2        0.28        1.94      2.45 o 
  -4  12   2       35.65       30.37      3.63 o 
  -2  12   2       27.56       29.00      5.65 o 
   0  12   2        0.88        0.40      1.88 o 
   2  12   2      126.45      122.08     11.29 o 
   4  12   2      135.99      135.67      5.68 o 
   6  12   2        0.13        0.51      4.54 o 
   8  12   2        6.45        4.03      3.34 o 
  10  12   2        3.00        4.91      2.43 o 
 -11  13   2        3.48       -0.15      2.74 o 
  -9  13   2        0.88       -0.75      2.55 o 
  -7  13   2        0.16        0.45      2.51 o 
  -5  13   2       27.66       30.19      3.98 o 
  -3  13   2       69.80       82.13     11.39 o 
  -1  13   2       16.67       24.56      3.71 o 
   1  13   2       22.63       23.25      3.68 o 
   3  13   2        9.91       12.71      2.66 o 
   5  13   2       26.06       25.99      3.96 o 
   7  13   2        1.71        2.24      3.50 o 
 -27   1   3       16.07       14.19     11.07 o 
 -25   1   3       10.74       14.38      6.40 o 
 -23   1   3       80.69       80.16      5.09 o 
 -21   1   3       19.91       21.21      2.53 o 
 -19   1   3       23.79       24.02      2.03 o 
 -17   1   3      913.25      904.87      9.21 o 
 -15   1   3       54.53       46.34      2.08 o 
 -13   1   3      245.49      244.16      3.94 o 
 -11   1   3       26.37       49.86      3.53 o 
  -9   1   3     7270.89     7289.29     45.11 o 
  -7   1   3     3876.18     4194.02     26.71 o 
  -5   1   3       95.56       86.16      1.65 o 
  -3   1   3    13587.92    12729.49    100.01 o 
  -1   1   3       18.61       32.07      0.99 o 
   1   1   3      223.23      264.97      8.37 o 
   3   1   3     5008.02     4806.11     27.13 o 
   5   1   3     4425.48     4952.31     25.59 o 
   7   1   3     2799.59     2728.35     21.02 o 
   9   1   3       10.51       14.12      1.05 o 
  11   1   3       10.94        8.17      1.13 o 
  13   1   3      407.55      361.19      6.29 o 
  15   1   3       65.03       78.20      3.52 o 
  17   1   3        3.75        4.52      3.62 o 
  19   1   3      185.16      184.82     10.08 o 
  21   1   3       56.09       56.76      7.03 o 
 -26   2   3        0.20       -0.59      3.50 o 
 -24   2   3        1.81        4.86      3.35 o 
 -22   2   3      146.24      160.79      5.24 o 
 -20   2   3        6.47       11.55      2.27 o 
 -18   2   3      271.38      262.60      5.83 o 
 -16   2   3        0.04       -1.65      1.65 o 
 -14   2   3      222.37      197.83      3.74 o 
 -12   2   3      793.44      830.89      7.86 o 
 -10   2   3      827.05      731.11      7.90 o 
  -8   2   3      340.10      366.97      4.75 o 
  -6   2   3      216.17      190.02      2.87 o 
  -4   2   3      566.34      442.76      5.04 o 
  -2   2   3     1870.61     1893.73     13.08 o 
   0   2   3     2215.45     2151.60     12.87 o 
   2   2   3      416.54      566.99      4.58 o 
   4   2   3      303.32      344.96      3.15 o 
   6   2   3       17.28       25.47      1.37 o 
   8   2   3        0.98        4.96      0.83 o 
  10   2   3        0.22        2.77      1.03 o 
  12   2   3        0.40        1.07      2.07 o 
  14   2   3       34.85       48.06      4.70 o 
  16   2   3        3.71        6.16      2.35 o 
  18   2   3        1.09        2.63      2.58 o 
  20   2   3       11.56        7.75      4.49 o 
  22   2   3        0.62       -3.59      3.98 o 
 -27   3   3       66.30       64.98      7.71 o 
 -25   3   3        2.41       -0.95      2.27 o 
 -23   3   3        5.52        4.02      2.25 o 
 -21   3   3      134.94      122.67      6.03 o 
 -19   3   3       45.40       42.69      3.03 o 
 -17   3   3       98.42       90.32      4.52 o 
 -15   3   3      352.49      381.38      5.34 o 
 -13   3   3      567.42      582.39      7.36 o 
 -11   3   3      733.00      793.51     13.60 o 
  -9   3   3      265.52      249.39      3.52 o 
  -7   3   3        3.52        8.91      1.01 o 
  -5   3   3     3746.68     3602.35     27.08 o 
  -3   3   3      183.55      234.65      3.17 o 
  -1   3   3     2174.99     2379.04     14.34 o 
   1   3   3     7396.78     7180.62     39.51 o 
   3   3   3     6356.67     6535.57     40.89 o 
   5   3   3     1474.45     1578.94      9.46 o 
   7   3   3      649.38      645.64      4.96 o 
   9   3   3      301.11      342.80      4.68 o 
  11   3   3        4.67        4.64      1.70 o 
  13   3   3       23.81       15.49      2.69 o 
  15   3   3      332.30      297.18     20.04 o 
  17   3   3        5.06        1.64      2.70 o 
  19   3   3        7.90       12.24      4.56 o 
  21   3   3        0.95       -1.90      4.02 o 
 -26   4   3        2.21        0.57      2.53 o 
 -24   4   3       18.60       28.43      3.30 o 
 -22   4   3       68.17       70.60      3.94 o 
 -20   4   3       13.78        6.58      3.94 o 
 -18   4   3       53.22       61.63      3.69 o 
 -16   4   3     2157.06     2090.44     20.02 o 
 -14   4   3       16.08       14.23      2.39 o 
 -12   4   3      272.97      308.50      5.10 o 
 -10   4   3      144.49      135.06      2.76 o 
  -8   4   3        7.58       12.04      1.17 o 
  -6   4   3      127.93      208.94      3.78 o 
  -4   4   3      168.95      277.90      3.72 o 
  -2   4   3       72.62       49.80      1.79 o 
   0   4   3       58.67       45.36      1.47 o 
   2   4   3       23.03       34.96      1.32 o 
   4   4   3        1.79       -0.43      0.76 o 
   6   4   3      314.09      295.10      3.90 o 
   8   4   3        8.07        7.18      1.68 o 
  10   4   3      840.47      869.30     23.52 o 
  12   4   3      443.30      418.05      9.06 o 
  14   4   3       18.83       17.66      2.39 o 
  16   4   3       36.29       33.06      2.90 o 
  18   4   3      130.36      125.72      4.96 o 
  20   4   3       56.34       58.89     11.25 o 
 -25   5   3        9.16       10.95      2.84 o 
 -23   5   3        1.44       -0.91      2.14 o 
 -21   5   3       16.33       14.31      2.72 o 
 -19   5   3       46.92       48.70      3.68 o 
 -17   5   3     2678.48     2616.11     45.55 o 
 -15   5   3     1704.23     1684.62     21.09 o 
 -13   5   3       33.97       30.35      2.86 o 
 -11   5   3       27.35       29.70      1.73 o 
  -9   5   3      516.60      541.94      6.24 o 
  -7   5   3      256.05      246.85      4.40 o 
  -5   5   3       37.62       42.78      2.04 o 
  -3   5   3    12305.75    12511.75     67.91 o 
  -1   5   3     1068.14     1031.46      9.05 o 
   1   5   3       90.72       81.98      2.27 o 
   3   5   3      805.46      807.60      7.50 o 
   5   5   3       47.67       44.16      3.01 o 
   7   5   3      627.31      632.67     15.57 o 
   9   5   3      179.16      196.09     12.00 o 
  11   5   3       30.53       40.29      3.49 o 
  13   5   3      160.28      140.53      5.86 o 
  15   5   3       12.68       13.44      3.33 o 
  17   5   3       27.43       24.39      3.36 o 
  19   5   3        3.11        5.68      3.03 o 
  21   5   3       48.90       38.79      6.35 o 
 -24   6   3        0.73       -2.39      2.39 o 
 -22   6   3        3.79        2.54      2.82 o 
 -20   6   3        2.07       -0.14      2.03 o 
 -18   6   3       51.31       43.75      3.87 o 
 -16   6   3       49.06       51.17      4.06 o 
 -14   6   3        4.43        1.54      2.42 o 
 -12   6   3      330.09      304.86      7.37 o 
 -10   6   3      113.03      119.33      2.85 o 
  -8   6   3        7.82        8.74      1.51 o 
  -6   6   3      103.34       97.31      3.24 o 
  -4   6   3       20.99       30.06      1.40 o 
  -2   6   3      874.84      888.42      7.79 o 
   0   6   3      663.66      604.98      8.26 o 
   2   6   3      116.36      143.03      3.00 o 
   4   6   3     1778.88     1718.57     22.00 o 
   6   6   3        1.58       -0.09      2.08 o 
   8   6   3      130.86      120.42      5.06 o 
  10   6   3      146.91      131.48      7.07 o 
  12   6   3       67.84       55.91      3.11 o 
  14   6   3        7.20        9.35      2.42 o 
  16   6   3        2.08        5.72      2.58 o 
  18   6   3       27.39       26.56      3.18 o 
  20   6   3       19.39       25.33      5.71 o 
 -23   7   3        5.37        2.82      3.30 o 
 -21   7   3       74.91       78.60     10.33 o 
 -19   7   3       29.63       29.66      3.71 o 
 -17   7   3      126.99      113.86      6.30 o 
 -15   7   3       90.11       75.64      4.48 o 
 -13   7   3        0.45       -0.16      1.93 o 
 -11   7   3     1492.98     1429.43     18.58 o 
  -9   7   3       51.04       57.01      4.27 o 
  -7   7   3      445.64      431.11      6.44 o 
  -5   7   3      209.28      234.67      3.90 o 
  -3   7   3      193.46      234.57      3.52 o 
  -1   7   3       29.44       26.41      2.69 o 
   1   7   3      282.22      271.07      3.81 o 
   3   7   3      803.06      778.43      8.21 o 
   5   7   3      319.78      312.40      5.87 o 
   7   7   3       80.02       72.44      3.37 o 
   9   7   3      253.91      245.03      5.65 o 
  11   7   3        5.88        4.43      1.81 o 
  13   7   3        3.85        2.73      1.85 o 
  15   7   3      220.67      218.53      6.00 o 
  17   7   3        3.50        4.35      2.90 o 
  19   7   3       25.98       30.82      5.96 o 
 -22   8   3       23.86       19.39      5.53 o 
 -20   8   3       36.12       49.40      6.91 o 
 -18   8   3        1.24       -1.14      2.34 o 
 -16   8   3        4.35        6.72      2.64 o 
 -14   8   3      420.73      405.44      9.49 o 
 -12   8   3      324.36      319.32      8.08 o 
 -10   8   3      175.49      158.87      5.78 o 
  -8   8   3      332.11      385.05      8.31 o 
  -6   8   3      238.52      206.66      4.59 o 
  -4   8   3        5.85        8.23      1.22 o 
  -2   8   3        8.28        7.14      1.20 o 
   0   8   3      216.97      201.51      4.51 o 
   2   8   3       58.65       60.47      2.53 o 
   4   8   3      815.65      819.60      9.85 o 
   6   8   3       42.67       41.49      2.75 o 
   8   8   3       18.02       14.31      2.15 o 
  10   8   3        0.01        2.28      1.81 o 
  12   8   3       23.45       22.22      2.63 o 
  14   8   3       28.40       33.34      3.06 o 
  16   8   3       12.00        6.53      3.32 o 
  18   8   3       29.06       24.04      5.88 o 
 -21   9   3        0.85       -0.59      2.84 o 
 -19   9   3        7.61        6.72      3.01 o 
 -17   9   3        3.51       -0.32      2.56 o 
 -15   9   3       13.19       21.24      3.48 o 
 -13   9   3        6.84        3.80      2.51 o 
 -11   9   3       33.99       29.00      5.08 o 
  -9   9   3       20.14       22.02      5.38 o 
  -7   9   3       29.22       27.32      5.33 o 
  -5   9   3        0.17        0.89      1.34 o 
  -3   9   3       94.22      100.38      3.14 o 
  -1   9   3       18.20       20.09      1.64 o 
   1   9   3       10.64        3.35      2.16 o 
   3   9   3      384.40      358.22      7.50 o 
   5   9   3       11.70       10.90      2.07 o 
   7   9   3      434.83      429.34      7.86 o 
   9   9   3      146.90      147.94      4.93 o 
  11   9   3       76.81       85.40      5.80 o 
  13   9   3       27.32       26.23      2.98 o 
  15   9   3        1.37        3.30      2.99 o 
 -18  10   3        2.63        4.97      5.15 o 
 -16  10   3       12.86       13.02      3.16 o 
 -14  10   3        2.89        1.28      2.45 o 
 -12  10   3       16.99       17.43      3.24 o 
 -10  10   3      222.74      205.26      7.03 o 
  -8  10   3      298.97      256.88     17.53 o 
  -6  10   3      121.59      129.59      8.13 o 
  -4  10   3       31.48       30.58      2.19 o 
  -2  10   3      103.39       92.24      3.78 o 
   0  10   3       93.20      102.42      4.01 o 
   2  10   3      204.60      209.68      4.71 o 
   4  10   3      755.42      773.63      9.44 o 
   6  10   3       39.50       34.68      2.92 o 
   8  10   3        0.00        0.17      1.83 o 
  10  10   3       12.11       10.28      3.12 o 
  12  10   3        0.02        0.80      2.06 o 
  14  10   3        0.67        1.04      4.34 o 
 -17  11   3        0.23        0.37      2.78 o 
 -15  11   3        0.10       -1.39      4.50 o 
 -13  11   3       18.17       16.93      3.49 o 
 -11  11   3       18.92       24.87      3.58 o 
  -9  11   3      217.21      205.27      7.17 o 
  -7  11   3      134.42      141.96      6.06 o 
  -5  11   3      135.31      142.34      6.04 o 
  -3  11   3        0.05        1.42      2.16 o 
  -1  11   3        4.20       10.30      2.20 o 
   1  11   3       73.57       71.13      3.59 o 
   3  11   3       69.16       79.76      3.92 o 
   5  11   3      114.63      100.53      8.27 o 
   7  11   3       87.66       86.62      4.16 o 
   9  11   3        6.01        5.36      2.16 o 
  11  11   3       10.93       18.03      2.87 o 
 -14  12   3        3.02        1.77      2.84 o 
 -12  12   3        0.87        3.42      2.74 o 
 -10  12   3        4.73        4.39      2.69 o 
  -8  12   3        3.17        1.41      4.09 o 
  -6  12   3        1.15        0.48      3.88 o 
  -4  12   3       10.17        6.19      3.64 o 
  -2  12   3       16.92       17.30      3.06 o 
   0  12   3       13.20       17.64      2.65 o 
   2  12   3       32.23       33.04      3.42 o 
   4  12   3        8.61        5.60      2.28 o 
   6  12   3        8.68        6.74      2.88 o 
   8  12   3        6.02        5.91      2.36 o 
  -9  13   3        0.30       -0.82      2.59 o 
  -7  13   3       40.81       47.51      6.60 o 
  -5  13   3        1.02       -2.76      2.96 o 
  -3  13   3        6.49        9.62      3.03 o 
  -1  13   3      130.18      150.40      6.71 o 
   1  13   3        9.14        8.94      4.18 o 
   3  13   3        7.36        7.86      2.93 o 
   5  13   3       19.82       16.92      3.55 o 
 -26   0   4       20.98       17.12      5.42 o 
 -24   0   4       13.33       10.15      4.49 o 
 -22   0   4      166.25      159.53      9.40 o 
 -20   0   4       55.63       40.97      3.35 o 
 -18   0   4      225.53      205.32      6.05 o 
 -16   0   4      508.84      447.53      8.46 o 
 -14   0   4        0.22        2.49      1.71 o 
 -12   0   4       21.01       22.41      2.19 o 
 -10   0   4      255.70      252.81      5.29 o 
  -8   0   4    13402.08    13983.71    119.60 o 
  -6   0   4     4833.71     4719.61     42.15 o 
  -4   0   4      954.39      922.66      8.47 o 
  -2   0   4     7462.73     6934.62     61.13 o 
   0   0   4      168.02      194.39      8.77 o 
   2   0   4      130.10      183.09      4.42 o 
   4   0   4     3017.70     3149.88     24.14 o 
   6   0   4     5796.10     5836.03     54.12 o 
   8   0   4      788.65      836.11     10.19 o 
  10   0   4      233.35      217.80      5.67 o 
  12   0   4      354.07      345.16      7.51 o 
  14   0   4       15.16       12.99      3.91 o 
  16   0   4       13.03        1.76      3.44 o 
 -27   1   4        1.10        0.10      3.02 o 
 -25   1   4       14.23       18.47      3.60 o 
 -23   1   4       81.00       59.26      3.60 o 
 -21   1   4      154.72      152.01      4.89 o 
 -19   1   4        0.64        2.99      1.53 o 
 -17   1   4      507.58      469.62      6.32 o 
 -15   1   4       25.19       25.25      2.21 o 
 -13   1   4       14.03       12.77      1.38 o 
 -11   1   4       73.44       92.55      2.53 o 
  -9   1   4      678.38      650.99      6.34 o 
  -7   1   4     2538.22     2663.07     16.20 o 
  -5   1   4     3217.07     3005.32     17.73 o 
  -3   1   4     7595.45     7101.35     39.03 o 
  -1   1   4     1751.45     1978.31     14.35 o 
   1   1   4      875.60      787.29      6.47 o 
   3   1   4      962.17      894.09      9.30 o 
   5   1   4      330.43      316.59      3.19 o 
   7   1   4       28.36       35.58      1.31 o 
   9   1   4      144.20      162.32      3.00 o 
  11   1   4       32.87       37.13      2.52 o 
  13   1   4      156.30      164.71      4.65 o 
  15   1   4       20.32       18.70      4.11 o 
  17   1   4        1.06       -1.00      3.55 o 
  19   1   4       24.52       12.99      4.66 o 
 -26   2   4       31.11       28.70      6.89 o 
 -24   2   4       37.53       45.84      3.49 o 
 -22   2   4      146.33      163.66      5.23 o 
 -20   2   4      425.61      418.65      7.68 o 
 -18   2   4       85.19       83.34      3.09 o 
 -16   2   4       87.30       83.49      2.98 o 
 -14   2   4      339.01      314.59      4.76 o 
 -12   2   4       76.71       97.39      2.92 o 
 -10   2   4       75.52       65.87      2.48 o 
  -8   2   4       47.39       86.17      2.25 o 
  -6   2   4      452.80      445.54      5.53 o 
  -4   2   4      131.85       64.24      2.12 o 
  -2   2   4      610.88      628.32      5.77 o 
   0   2   4      921.03      862.82      5.72 o 
   2   2   4       80.42       66.80      1.85 o 
   4   2   4      326.98      351.76      3.64 o 
   6   2   4       51.00       53.42      1.75 o 
   8   2   4     1017.51     1073.46      7.66 o 
  10   2   4      404.54      461.63      6.03 o 
  12   2   4      152.86      186.65      4.73 o 
  14   2   4      190.45      219.57      6.80 o 
  16   2   4      126.25      125.12      8.36 o 
  18   2   4        1.10       -0.79      3.59 o 
  20   2   4        9.50       12.38      4.88 o 
 -27   3   4        6.33       10.69      8.70 o 
 -25   3   4        1.37       -1.57      3.86 o 
 -23   3   4        2.36        1.96      2.68 o 
 -21   3   4       26.11       29.24      2.96 o 
 -19   3   4       27.94       37.37      2.84 o 
 -17   3   4      314.91      304.92      6.23 o 
 -15   3   4     1307.33     1241.18     15.55 o 
 -13   3   4      980.44      954.49      9.10 o 
 -11   3   4        3.62        3.95      1.78 o 
  -9   3   4      617.34      576.78      6.08 o 
  -7   3   4       37.40       50.44      1.98 o 
  -5   3   4      794.92      833.81      8.48 o 
  -3   3   4      762.10      742.62      6.78 o 
  -1   3   4      373.49      356.43      4.78 o 
   1   3   4     2775.61     2713.41     30.45 o 
   3   3   4      448.31      503.03      4.69 o 
   5   3   4      230.77      309.23      3.29 o 
   7   3   4       33.23       29.03      1.25 o 
   9   3   4      199.47      202.50      5.60 o 
  11   3   4      210.30      216.34     10.30 o 
  13   3   4        0.00       -1.94      1.94 o 
  15   3   4        3.18        1.70      2.37 o 
  17   3   4       10.32       15.87      3.23 o 
  19   3   4       12.21        7.50      4.56 o 
 -26   4   4       10.48        6.55      2.63 o 
 -24   4   4       10.67       16.44      2.88 o 
 -22   4   4       12.83       15.72      2.80 o 
 -20   4   4        1.11       -0.02      1.87 o 
 -18   4   4       53.56       56.53      3.27 o 
 -16   4   4      195.27      191.45      8.28 o 
 -14   4   4       20.78       17.01      1.97 o 
 -12   4   4     1063.91     1002.07     10.80 o 
 -10   4   4      548.50      550.31      6.86 o 
  -8   4   4        5.21        5.31      1.91 o 
  -6   4   4     1438.88     1370.03     13.45 o 
  -4   4   4      818.94      947.72      8.36 o 
  -2   4   4      298.13      284.70      3.39 o 
   0   4   4      880.32      978.47      7.45 o 
   2   4   4      232.09      245.22      3.31 o 
   4   4   4      230.44      245.73      3.72 o 
   6   4   4       63.94       63.74      3.06 o 
   8   4   4      300.53      297.67      5.89 o 
  10   4   4        0.53        0.13      2.13 o 
  12   4   4       76.61       73.71      4.49 o 
  14   4   4       50.04       59.77      4.84 o 
  16   4   4        1.75        2.01      2.42 o 
  18   4   4        4.23        2.10      2.95 o 
 -25   5   4       17.69       27.75      3.42 o 
 -23   5   4       13.88        9.69      3.64 o 
 -21   5   4        0.81        4.21      2.14 o 
 -19   5   4       83.63       65.70      3.70 o 
 -17   5   4       47.48       42.75      3.73 o 
 -15   5   4     1021.29     1072.57     15.61 o 
 -13   5   4     1539.46     1500.57     14.75 o 
 -11   5   4     1232.58     1214.67     11.92 o 
  -9   5   4      107.97       91.60      3.43 o 
  -7   5   4      529.90      533.46      6.98 o 
  -5   5   4      296.29      417.51      5.95 o 
  -3   5   4      971.69     1093.39      8.38 o 
  -1   5   4        2.14        4.50      0.96 o 
   1   5   4       92.18       99.00      2.42 o 
   3   5   4      586.72      642.48      6.67 o 
   5   5   4      294.61      290.78      6.40 o 
   7   5   4      158.32      170.13      4.56 o 
   9   5   4      229.25      256.69      7.28 o 
  11   5   4        7.90        8.25      2.66 o 
  13   5   4       26.75       29.19      3.93 o 
  15   5   4       11.53       13.78      3.15 o 
  17   5   4        8.24        8.04      3.00 o 
  19   5   4       29.35       30.89      6.03 o 
 -24   6   4       22.32       27.10      3.40 o 
 -22   6   4       14.02       16.14      2.77 o 
 -20   6   4       22.17       16.45      3.62 o 
 -18   6   4        0.00       -2.53      2.53 o 
 -16   6   4      689.88      679.79     12.30 o 
 -14   6   4     1174.26     1163.30     16.59 o 
 -12   6   4       12.39        8.16      1.72 o 
 -10   6   4       21.40       23.49      2.07 o 
  -8   6   4       74.59       87.17      3.16 o 
  -6   6   4        5.00        6.30      1.42 o 
  -4   6   4        2.31        5.77      1.24 o 
  -2   6   4      309.84      361.38      4.93 o 
   0   6   4      110.73      145.41      2.77 o 
   2   6   4       13.20       12.10      1.20 o 
   4   6   4      186.55      213.84      4.73 o 
   6   6   4      435.28      443.72      7.07 o 
   8   6   4       13.36       13.96      1.98 o 
  10   6   4      200.18      189.72      6.64 o 
  12   6   4      149.42      134.01     10.66 o 
  14   6   4        6.34        5.34      2.88 o 
  16   6   4        0.10       -1.51      2.71 o 
  18   6   4       57.40       63.11      7.32 o 
 -23   7   4       10.85       10.01      3.27 o 
 -21   7   4        5.04        2.63      2.97 o 
 -19   7   4        5.64        5.60      2.72 o 
 -17   7   4       38.54       26.65      3.46 o 
 -15   7   4      110.48      117.90      5.36 o 
 -13   7   4       10.77       14.34      2.74 o 
 -11   7   4        0.01        2.09      1.96 o 
  -9   7   4        1.81        2.13      1.53 o 
  -7   7   4      205.91      177.00      4.31 o 
  -5   7   4      156.55      146.60      3.36 o 
  -3   7   4       23.10       31.46      1.63 o 
  -1   7   4      127.17      118.06      3.06 o 
   1   7   4       68.16       53.38      2.34 o 
   3   7   4      363.28      342.26      6.32 o 
   5   7   4        0.74        0.84      2.19 o 
   7   7   4     1044.99     1010.15     23.47 o 
   9   7   4        0.85        0.56      2.35 o 
  11   7   4       23.30       28.97      3.69 o 
  13   7   4        0.51        2.72      2.61 o 
  15   7   4       59.89       65.91      7.91 o 
  17   7   4        2.97        5.31      4.56 o 
 -22   8   4        3.26       -0.20      5.01 o 
 -20   8   4       16.40       18.25      3.82 o 
 -18   8   4        1.35        4.38      2.61 o 
 -16   8   4       88.23       94.69      5.34 o 
 -14   8   4       42.96       40.52      3.76 o 
 -12   8   4       71.22       68.83      4.26 o 
 -10   8   4        7.04        5.93      2.62 o 
  -8   8   4      847.00      778.90      9.89 o 
  -6   8   4        0.26        0.31      1.46 o 
  -4   8   4       10.84        7.53      1.32 o 
  -2   8   4      285.76      243.06      3.93 o 
   0   8   4      249.04      254.36      4.58 o 
   2   8   4      103.84      104.09      3.81 o 
   4   8   4       49.95       51.36      3.97 o 
   6   8   4       97.78      101.79     10.64 o 
   8   8   4       42.14       48.92      4.15 o 
  10   8   4        1.01        0.30      2.35 o 
  12   8   4        9.50        9.18      2.96 o 
  14   8   4       18.93       12.62      3.36 o 
  16   8   4       26.55       31.54      6.31 o 
 -21   9   4        3.23        7.09      3.27 o 
 -19   9   4       74.68       65.35     10.91 o 
 -17   9   4       98.83      117.00     12.02 o 
 -15   9   4       23.95       27.35      3.63 o 
 -13   9   4       53.46       60.67      9.65 o 
 -11   9   4        0.29        1.41      4.09 o 
  -9   9   4      112.22       95.40      4.69 o 
  -7   9   4       60.61       56.88      3.00 o 
  -5   9   4        0.44        0.52      1.40 o 
  -3   9   4      367.07      397.49      5.28 o 
  -1   9   4       86.87       72.33      2.83 o 
   1   9   4        3.66        2.46      1.44 o 
   3   9   4      210.16      227.40      4.80 o 
   5   9   4      314.12      309.18      8.55 o 
   7   9   4      342.18      345.66      7.98 o 
   9   9   4        6.50        8.92      3.09 o 
  11   9   4       10.06        5.45      2.84 o 
  13   9   4       12.23       20.31      3.85 o 
 -18  10   4        0.09       -0.38      2.79 o 
 -16  10   4        5.75        5.43      2.90 o 
 -14  10   4       21.59       25.75      3.72 o 
 -12  10   4        0.72        3.19      3.10 o 
 -10  10   4       80.33       66.85      4.35 o 
  -8  10   4        9.97       15.32      2.83 o 
  -6  10   4       41.12       38.76      3.54 o 
  -4  10   4      167.98      143.96      3.89 o 
  -2  10   4        2.03        0.26      1.69 o 
   0  10   4        0.25        0.43      1.52 o 
   2  10   4       46.49       43.84      3.00 o 
   4  10   4       85.79       84.27      3.44 o 
   6  10   4       73.30       83.98      4.16 o 
   8  10   4       27.61       35.03      4.20 o 
  10  10   4       16.84       13.33      3.47 o 
  12  10   4        7.81        6.10      4.77 o 
 -17  11   4        0.35       -2.96      2.96 o 
 -15  11   4        1.36        0.45      2.69 o 
 -13  11   4        1.12        2.81      4.74 o 
 -11  11   4        0.00        3.45      2.66 o 
  -9  11   4       24.04       18.90      3.25 o 
  -7  11   4      118.10      111.19      6.55 o 
  -5  11   4      123.60      129.27      5.68 o 
  -3  11   4       19.19       18.25      2.44 o 
  -1  11   4       16.51       15.87      2.46 o 
   1  11   4        9.07       10.74      2.25 o 
   3  11   4       46.86       46.44      2.88 o 
   5  11   4       70.70       66.88      3.85 o 
   7  11   4       99.93      126.14      6.67 o 
   9  11   4       31.95       33.05      4.50 o 
 -12  12   4       50.54       55.95      4.85 o 
 -10  12   4       30.45       27.63      5.24 o 
  -8  12   4        5.09       -1.99      2.37 o 
  -6  12   4        1.28        3.73      3.44 o 
  -4  12   4       10.32       16.58      3.86 o 
  -2  12   4        2.87        6.83      2.23 o 
   0  12   4        0.60       -0.74      1.95 o 
   2  12   4       25.51       30.44      3.11 o 
   4  12   4       31.77       22.82      4.23 o 
   6  12   4       17.33       18.88      3.91 o 
  -7  13   4       35.04       40.83      6.39 o 
  -5  13   4       14.24       11.88      4.49 o 
  -3  13   4        0.08        2.31      2.63 o 
  -1  13   4       90.59       92.90      5.85 o 
   1  13   4        0.37       -1.40      2.08 o 
 -27   1   5        1.48        1.65      3.15 o 
 -25   1   5       15.39       11.57      3.49 o 
 -23   1   5      351.49      313.97      7.05 o 
 -21   1   5      142.95      134.16      3.95 o 
 -19   1   5      103.60      123.92      4.31 o 
 -17   1   5       23.74       23.81      2.11 o 
 -15   1   5      397.90      403.72      5.67 o 
 -13   1   5      143.60      120.98      3.15 o 
 -11   1   5       80.51       78.04      2.48 o 
  -9   1   5      125.91      123.55      2.68 o 
  -7   1   5        2.43        8.95      0.95 o 
  -5   1   5     4889.97     5165.34     29.29 o 
  -3   1   5        8.79       10.97      1.40 o 
  -1   1   5      876.00      855.71      8.12 o 
   1   1   5        7.05        8.41      1.37 o 
   3   1   5       11.49        7.68      1.26 o 
   5   1   5      450.05      492.33      6.09 o 
   7   1   5      259.72      276.62      4.60 o 
   9   1   5      359.55      406.54      5.85 o 
  11   1   5      504.56      448.93      7.54 o 
  13   1   5      256.65      277.50      6.25 o 
  15   1   5        0.45       -3.19      3.19 o 
  17   1   5        8.15        9.36      4.49 o 
 -26   2   5        4.97        7.45      2.64 o 
 -24   2   5        3.69        2.82      2.22 o 
 -22   2   5        0.04        1.16      1.97 o 
 -20   2   5       67.38       46.95      3.19 o 
 -18   2   5        1.57        0.40      1.45 o 
 -16   2   5       96.78       86.95      3.08 o 
 -14   2   5      240.21      239.96      4.92 o 
 -12   2   5      110.63       91.77      2.74 o 
 -10   2   5      213.65      179.42      3.03 o 
  -8   2   5     3333.93     3425.97     20.70 o 
  -6   2   5      648.29      628.03      5.44 o 
  -4   2   5      203.35      217.99      3.63 o 
  -2   2   5      120.43      145.90      2.55 o 
   0   2   5       99.88       91.66      2.65 o 
   2   2   5        0.25        0.14      1.01 o 
   4   2   5      215.42      240.48      3.63 o 
   6   2   5      763.85      783.57      8.90 o 
   8   2   5      107.77      108.15      3.12 o 
  10   2   5        9.68       13.75      2.09 o 
  12   2   5        1.14        0.94      2.16 o 
  14   2   5       16.79       18.43      3.13 o 
  16   2   5       16.47       12.38      4.56 o 
  18   2   5        3.60       -1.69      3.88 o 
 -25   3   5        0.69       -0.81      2.18 o 
 -23   3   5       29.05       34.43      3.28 o 
 -21   3   5        1.18        1.96      2.02 o 
 -19   3   5      341.48      348.17      6.98 o 
 -17   3   5        0.25        4.48      1.56 o 
 -15   3   5      286.71      271.86      4.80 o 
 -13   3   5        0.31        0.27      1.24 o 
 -11   3   5      628.25      592.71      7.21 o 
  -9   3   5      208.34      230.30      3.82 o 
  -7   3   5     1542.00     1603.86     12.65 o 
  -5   3   5     3373.64     3261.08     25.56 o 
  -3   3   5     2019.75     2052.30     19.79 o 
  -1   3   5     1052.14     1102.40      9.33 o 
   1   3   5     1487.45     1463.32     18.77 o 
   3   3   5       30.61       25.53      1.65 o 
   5   3   5       13.97        7.90      1.37 o 
   7   3   5      328.64      330.91      6.10 o 
   9   3   5      120.20      126.47     13.04 o 
  11   3   5      179.46      164.05      6.62 o 
  13   3   5       55.09       57.94      4.24 o 
  15   3   5        0.22        0.95      2.60 o 
  17   3   5        6.79        4.05      4.38 o 
 -26   4   5      186.42      250.12      7.27 o 
 -24   4   5       60.03       62.90      4.02 o 
 -22   4   5      172.04      176.01      5.64 o 
 -20   4   5       30.29       27.70      2.83 o 
 -18   4   5       59.25       60.55      3.32 o 
 -16   4   5      731.49      727.95      9.06 o 
 -14   4   5     1026.58     1016.76     11.59 o 
 -12   4   5      893.25      902.80      8.87 o 
 -10   4   5      788.71      820.77      8.24 o 
  -8   4   5      284.45      284.37      4.33 o 
  -6   4   5      101.70       90.19      2.91 o 
  -4   4   5      404.05      428.44      5.88 o 
  -2   4   5      454.41      535.17      7.89 o 
   0   4   5      892.19      941.64      8.63 o 
   2   4   5       37.25       24.41      2.01 o 
   4   4   5     1762.56     1724.28     16.46 o 
   6   4   5      146.60      132.08      7.68 o 
   8   4   5      261.10      265.83      7.56 o 
  10   4   5      353.98      369.58      9.16 o 
  12   4   5      208.05      213.37      7.37 o 
  14   4   5        1.79        1.97      2.75 o 
  16   4   5        3.85        6.62      2.94 o 
 -25   5   5        2.79        5.78      2.92 o 
 -23   5   5      155.19      144.17      6.81 o 
 -21   5   5       45.12       57.73      6.62 o 
 -19   5   5        2.59        7.11      2.24 o 
 -17   5   5       14.12        9.99      2.12 o 
 -15   5   5      866.79      886.79     19.18 o 
 -13   5   5     2599.39     2571.84     19.42 o 
 -11   5   5      252.56      251.07      4.44 o 
  -9   5   5      519.79      511.76      7.25 o 
  -7   5   5       23.28       33.41      2.09 o 
  -5   5   5       11.77        8.56      2.05 o 
  -3   5   5        7.73        7.94      1.33 o 
  -1   5   5      195.90      211.83      3.21 o 
   1   5   5      786.36      782.16      7.95 o 
   3   5   5       15.94       15.25      1.95 o 
   5   5   5      116.47      116.57      9.96 o 
   7   5   5      138.79      126.26      5.50 o 
   9   5   5        4.62        6.18      2.51 o 
  11   5   5      205.09      197.73      7.15 o 
  13   5   5        1.71        0.03      2.57 o 
  15   5   5       13.94        8.46      3.09 o 
  17   5   5        0.08       -1.61      3.91 o 
 -24   6   5       29.35       28.08      5.11 o 
 -22   6   5       25.69       31.14      3.39 o 
 -20   6   5       43.04       51.27      3.56 o 
 -18   6   5       38.53       44.38      3.91 o 
 -16   6   5      189.84      191.45      6.84 o 
 -14   6   5      100.13      111.08      5.03 o 
 -12   6   5       95.83      104.61      3.30 o 
 -10   6   5      142.31      155.53      5.63 o 
  -8   6   5      489.35      484.86      8.59 o 
  -6   6   5      130.10      130.83      3.64 o 
  -4   6   5       82.78       81.97      2.92 o 
  -2   6   5      107.62      108.81      2.57 o 
   0   6   5       11.14       16.18      1.36 o 
   2   6   5      181.37      181.83      4.60 o 
   4   6   5        1.05       -0.93      2.07 o 
   6   6   5       43.99       43.02      4.74 o 
   8   6   5       15.74       16.77      3.10 o 
  10   6   5        6.09        3.05      2.70 o 
  12   6   5       17.70       17.47      5.10 o 
  14   6   5        4.31        1.17      2.68 o 
  16   6   5        3.55        1.51      4.38 o 
 -23   7   5       16.51       21.76      3.25 o 
 -21   7   5        1.16        0.79      3.45 o 
 -19   7   5       14.30        9.37      2.89 o 
 -17   7   5      208.72      233.80      7.66 o 
 -15   7   5      223.34      206.75      6.80 o 
 -13   7   5     1132.19     1127.87     16.46 o 
 -11   7   5        7.50        3.22      1.43 o 
  -9   7   5       97.78       92.99      3.61 o 
  -7   7   5       29.61       23.52      2.14 o 
  -5   7   5      141.61      157.63      3.63 o 
  -3   7   5       22.16       26.53      1.64 o 
  -1   7   5       25.61       19.21      1.52 o 
   1   7   5      802.81      784.89     10.10 o 
   3   7   5      216.23      208.04      6.78 o 
   5   7   5      458.07      472.32     10.50 o 
   7   7   5        1.31        0.59      2.31 o 
   9   7   5       16.90       24.98      3.75 o 
  11   7   5        8.02        1.54      2.74 o 
  13   7   5       18.13       13.66      3.51 o 
  15   7   5        2.07        9.94      4.77 o 
 -22   8   5        1.36        8.84      2.72 o 
 -20   8   5       10.12       11.07      3.15 o 
 -18   8   5       88.41      103.89      5.62 o 
 -16   8   5        1.29       -0.53      2.98 o 
 -14   8   5       22.66       19.02      3.08 o 
 -12   8   5        2.56       -1.91      2.02 o 
 -10   8   5       24.25       23.40      2.68 o 
  -8   8   5      402.04      390.23      6.82 o 
  -6   8   5        1.30       -0.14      1.54 o 
  -4   8   5       10.39        4.50      1.46 o 
  -2   8   5       92.37      105.54      3.24 o 
   0   8   5      249.44      252.42      6.85 o 
   2   8   5        3.19        4.08      1.82 o 
   4   8   5       59.34       56.39      4.36 o 
   6   8   5      274.73      283.54      8.54 o 
   8   8   5      192.63      207.12      7.65 o 
  10   8   5       22.20       28.74      4.00 o 
  12   8   5        2.72       -0.42      2.68 o 
  14   8   5        0.16        5.85      4.66 o 
 -19   9   5        3.44       -1.19      4.77 o 
 -17   9   5        0.74        0.45      6.58 o 
 -15   9   5       34.32       46.81      4.17 o 
 -13   9   5       84.42       96.56      8.58 o 
 -11   9   5       12.36        5.30      4.11 o 
  -9   9   5       72.32       66.86      4.16 o 
  -7   9   5        8.74       11.43      1.99 o 
  -5   9   5        0.45        0.10      1.46 o 
  -3   9   5      117.21      118.77      3.55 o 
  -1   9   5        0.55       -1.51      1.51 o 
   1   9   5      142.53      120.63      4.29 o 
   3   9   5       55.00       53.23      3.30 o 
   5   9   5      122.29      129.84     15.90 o 
   7   9   5        0.27        1.25      2.75 o 
   9   9   5       27.48       33.21      4.28 o 
  11   9   5        0.82       -2.59      2.59 o 
 -18  10   5        2.01        5.92      3.33 o 
 -16  10   5       37.11       45.70      4.54 o 
 -14  10   5       31.98       27.11      3.81 o 
 -12  10   5        2.14        8.66      2.91 o 
 -10  10   5       19.02       18.23      3.16 o 
  -8  10   5      186.42      168.84      8.56 o 
  -6  10   5      119.50      109.60      4.27 o 
  -4  10   5        0.54       -0.18      2.48 o 
  -2  10   5        0.08       -1.42      1.42 o 
   0  10   5        4.87        4.46      2.13 o 
   2  10   5        0.11        0.60      1.85 o 
   4  10   5      106.32      117.84      8.92 o 
   6  10   5      170.06      161.48      7.22 o 
   8  10   5      140.44      144.48      7.17 o 
  10  10   5        7.84        8.04      4.66 o 
 -15  11   5        0.89       -0.26      2.76 o 
 -13  11   5        2.30        1.50      2.58 o 
 -11  11   5        2.81        1.04      2.70 o 
  -9  11   5       16.63       20.25      3.40 o 
  -7  11   5       58.50       47.00      4.06 o 
  -5  11   5       69.30       72.72      4.50 o 
  -3  11   5       49.74       52.61      3.38 o 
  -1  11   5       12.03       12.19      2.89 o 
   1  11   5        1.07        3.97      3.10 o 
   3  11   5       45.81       50.56      4.73 o 
   5  11   5        1.66       -0.26      2.95 o 
   7  11   5       11.16        7.70      4.27 o 
 -12  12   5        8.94       12.73      3.42 o 
 -10  12   5       18.50       18.64      3.48 o 
  -8  12   5        0.26        0.00      3.59 o 
  -6  12   5        0.72        2.76      3.66 o 
  -4  12   5       12.75       26.16      5.24 o 
  -2  12   5        4.02        5.13      2.20 o 
   0  12   5        0.00        0.72      3.88 o 
   2  12   5        0.11        2.04      2.65 o 
 -26   0   6       20.11       40.65      6.42 o 
 -24   0   6        1.19        2.38      2.87 o 
 -22   0   6       36.10       49.19      4.03 o 
 -20   0   6      527.93      429.25     10.71 o 
 -18   0   6      732.82      613.89     11.00 o 
 -16   0   6      163.85      151.47      5.76 o 
 -14   0   6      658.75      670.90     10.71 o 
 -12   0   6     1460.25     1449.19     17.14 o 
 -10   0   6       12.86       22.31      3.37 o 
  -8   0   6     1130.00     1206.94     13.90 o 
  -6   0   6     1180.45     1223.83     23.05 o 
  -4   0   6       38.25       52.23      3.13 o 
  -2   0   6      218.18      214.30      8.68 o 
   0   0   6        2.35       10.30      3.12 o 
   2   0   6       12.77       11.92      2.21 o 
   4   0   6     2020.12     1843.07     30.55 o 
   6   0   6      103.78      101.12      5.60 o 
   8   0   6     1008.63      927.24     13.90 o 
  10   0   6      115.68      120.06      9.90 o 
  12   0   6        0.30       -0.29      3.55 o 
  14   0   6      123.76      108.47      8.07 o 
 -27   1   6       16.36       13.35      3.77 o 
 -25   1   6        0.03       -2.69      2.69 o 
 -23   1   6        2.94        4.78      2.86 o 
 -21   1   6       13.68       10.30      2.00 o 
 -19   1   6       56.18       53.53      2.64 o 
 -17   1   6      120.81      122.23      3.57 o 
 -15   1   6        0.06       -0.88      1.31 o 
 -13   1   6        9.55       11.10      1.53 o 
 -11   1   6     1125.17     1036.63      9.40 o 
  -9   1   6        2.35        2.50      0.97 o 
  -7   1   6      120.56       96.49      2.13 o 
  -5   1   6      468.55      529.16      6.44 o 
  -3   1   6      235.11      220.97      4.03 o 
  -1   1   6      119.79      137.83      4.76 o 
   1   1   6     1437.55     1434.60     12.40 o 
   3   1   6      192.54      181.10      3.46 o 
   5   1   6      188.95      164.01      3.74 o 
   7   1   6        3.81        4.04      1.50 o 
   9   1   6       76.95       72.02      3.50 o 
  11   1   6       10.65        7.78      2.07 o 
  13   1   6       12.32       12.34      4.52 o 
  15   1   6        0.00       -1.29      3.84 o 
 -26   2   6       14.86       17.79      3.04 o 
 -24   2   6        4.73        9.82      3.28 o 
 -22   2   6       12.60       15.78      2.57 o 
 -20   2   6       46.09       52.04      2.77 o 
 -18   2   6      112.62       85.53      4.01 o 
 -16   2   6       41.76       36.59      2.22 o 
 -14   2   6     1291.35     1213.19     15.94 o 
 -12   2   6      138.58      123.82      3.90 o 
 -10   2   6        0.25        0.88      1.00 o 
  -8   2   6       52.83       51.43      1.80 o 
  -6   2   6      383.54      386.64      5.98 o 
  -4   2   6      585.74      554.17      9.39 o 
  -2   2   6     1627.80     1574.41     18.42 o 
   0   2   6      933.04      889.46      8.96 o 
   2   2   6      222.14      221.37      4.17 o 
   4   2   6       24.29       27.22      1.91 o 
   6   2   6       15.41        7.53      1.45 o 
   8   2   6      407.93      416.98      7.39 o 
  10   2   6        4.77        4.24      2.34 o 
  12   2   6       20.05       22.08      3.42 o 
  14   2   6       40.82       41.37      6.21 o 
  16   2   6        4.20        1.04      4.27 o 
 -25   3   6        7.12       13.80      3.53 o 
 -23   3   6       11.65        4.07      3.01 o 
 -21   3   6       49.28       52.97      3.54 o 
 -19   3   6      137.59      147.94      4.11 o 
 -17   3   6      135.90      117.53      3.57 o 
 -15   3   6      136.21      130.44      4.01 o 
 -13   3   6     1708.90     1608.45     13.58 o 
 -11   3   6       96.40      103.12      2.68 o 
  -9   3   6        5.26        3.54      1.16 o 
  -7   3   6       26.14       26.67      1.62 o 
  -5   3   6       14.12       24.41      2.61 o 
  -3   3   6        0.67        1.81      3.30 o 
  -1   3   6       97.73       83.38      4.01 o 
   1   3   6        1.25        3.26      1.58 o 
   3   3   6      508.74      493.22      6.62 o 
   5   3   6      124.36      127.68      3.41 o 
   7   3   6       84.92       88.55      4.88 o 
   9   3   6       34.25       41.82      3.88 o 
  11   3   6       37.21       41.22      3.95 o 
  13   3   6       43.34       47.38      4.37 o 
  15   3   6      118.56      120.78      6.94 o 
 -24   4   6        4.25        7.96      2.60 o 
 -22   4   6        0.75        4.64      2.24 o 
 -20   4   6       37.84       39.97      3.15 o 
 -18   4   6       82.41       89.30      4.02 o 
 -16   4   6       28.45       27.25      2.11 o 
 -14   4   6       14.36        9.70      1.70 o 
 -12   4   6      506.00      509.85      6.61 o 
 -10   4   6      743.77      692.07      7.65 o 
  -8   4   6      190.07      164.95      4.18 o 
  -6   4   6      873.56      783.30     10.00 o 
  -4   4   6        4.39       10.18      2.22 o 
  -2   4   6      121.52      119.49      3.80 o 
   0   4   6       59.10       44.81      2.58 o 
   2   4   6       48.10       49.80      3.82 o 
   4   4   6      617.59      621.43     29.15 o 
   6   4   6       41.56       47.67      3.93 o 
   8   4   6        3.47        4.35      2.52 o 
  10   4   6       10.08       10.12      3.28 o 
  12   4   6        0.00        2.50      2.74 o 
  14   4   6       83.51       69.20      5.31 o 
  16   4   6        0.31       -0.11      3.73 o 
 -25   5   6       10.54       19.09      3.26 o 
 -23   5   6       15.55       29.83      3.40 o 
 -21   5   6        9.75       13.28      2.59 o 
 -19   5   6       66.38       65.77      3.64 o 
 -17   5   6       36.18       39.45      2.90 o 
 -15   5   6       10.15       16.68      2.18 o 
 -13   5   6     1259.99     1205.23     11.48 o 
 -11   5   6      443.80      419.02      5.97 o 
  -9   5   6      410.55      393.54      5.64 o 
  -7   5   6      289.27      320.89      5.65 o 
  -5   5   6       97.29      100.92      3.31 o 
  -3   5   6      582.60      516.87      8.13 o 
  -1   5   6      244.66      231.07     10.23 o 
   1   5   6      216.38      216.68      5.14 o 
   3   5   6      325.14      305.57     10.28 o 
   5   5   6      148.60      142.42      5.88 o 
   7   5   6       16.32       13.34      3.07 o 
   9   5   6        0.01        1.48      2.52 o 
  11   5   6        2.49        2.27      2.73 o 
  13   5   6       12.34        8.89      3.25 o 
  15   5   6       19.69        9.80      4.56 o 
 -24   6   6      271.39      317.36      8.16 o 
 -22   6   6       46.18       47.13      3.73 o 
 -20   6   6      188.28      211.60      6.25 o 
 -18   6   6       94.12       91.05      4.26 o 
 -16   6   6       61.02       69.34      8.56 o 
 -14   6   6      101.22      104.69      3.39 o 
 -12   6   6      744.96      750.22     13.85 o 
 -10   6   6     1254.32     1269.25     11.84 o 
  -8   6   6       12.03        9.53      1.82 o 
  -6   6   6       99.96       98.11      3.54 o 
  -4   6   6        0.00        0.28      1.24 o 
  -2   6   6       24.01       22.68      2.33 o 
   0   6   6       79.03       81.68      3.58 o 
   2   6   6        1.04       -2.89      2.89 o 
   4   6   6      491.42      484.78     11.00 o 
   6   6   6      130.72      149.78      6.27 o 
   8   6   6      228.14      227.94     19.86 o 
  10   6   6       25.38       27.25      5.35 o 
  12   6   6      159.45      183.76     11.21 o 
  14   6   6        2.41        0.07      4.02 o 
 -23   7   6       37.92       44.73      3.94 o 
 -21   7   6       21.02       24.76      3.11 o 
 -19   7   6        7.69        6.37      5.10 o 
 -17   7   6       44.34       53.83      5.96 o 
 -15   7   6        4.02        8.90      3.88 o 
 -13   7   6        4.75        7.33      4.04 o 
 -11   7   6        1.79        1.03      1.39 o 
  -9   7   6       37.21       37.85      2.60 o 
  -7   7   6       39.12       35.57      2.60 o 
  -5   7   6       23.09       21.76      2.17 o 
  -3   7   6      102.77       83.40      3.63 o 
  -1   7   6       22.32       27.89      3.32 o 
   1   7   6      131.47      115.69      5.53 o 
   3   7   6       32.75       42.88      5.35 o 
   5   7   6       21.21       27.52      3.70 o 
   7   7   6       27.59       32.30      9.78 o 
   9   7   6      160.20      172.55      9.29 o 
  11   7   6       21.16       30.15      4.32 o 
  13   7   6       13.00       11.98      4.92 o 
 -20   8   6        0.00        2.12      2.75 o 
 -18   8   6       14.41       15.90      3.28 o 
 -16   8   6       39.32       37.47      5.62 o 
 -14   8   6      103.11      111.02      9.72 o 
 -12   8   6        4.67        4.18      2.35 o 
 -10   8   6      137.12      143.63      7.02 o 
  -8   8   6        4.88        5.67      3.17 o 
  -6   8   6      498.30      491.80      7.88 o 
  -4   8   6       14.68        7.29      1.64 o 
  -2   8   6      123.95      125.32      5.58 o 
   0   8   6        0.43        0.00      2.23 o 
   2   8   6       36.31       33.69      3.84 o 
   4   8   6       14.37       12.01      3.17 o 
   6   8   6       46.19       54.92      4.79 o 
   8   8   6       95.84       94.80      6.57 o 
  10   8   6        3.73        4.75      4.50 o 
 -19   9   6        1.22        0.76      2.83 o 
 -17   9   6        7.83       14.35      3.43 o 
 -15   9   6       57.95       72.16      4.92 o 
 -13   9   6        0.25        1.14      2.31 o 
 -11   9   6        0.00        2.27      2.34 o 
  -9   9   6        0.29        1.02      1.74 o 
  -7   9   6        3.41        5.22      2.03 o 
  -5   9   6      397.23      403.34      7.33 o 
  -3   9   6       34.96       33.62      2.72 o 
  -1   9   6        0.37       -0.27      2.28 o 
   1   9   6        1.75        1.72      2.45 o 
   3   9   6        9.77       13.56      3.26 o 
   5   9   6        3.35        3.42      2.90 o 
   7   9   6       99.75      118.21      6.56 o 
   9   9   6      108.14       79.94      8.07 o 
 -16  10   6       16.65       13.64      3.44 o 
 -14  10   6        9.60       11.57      3.55 o 
 -12  10   6        0.02       -0.31      2.32 o 
 -10  10   6       73.37       75.57      4.76 o 
  -8  10   6       27.20       28.37      3.32 o 
  -6  10   6       17.98       14.01      2.37 o 
  -4  10   6        0.16        2.06      2.27 o 
  -2  10   6        8.48        5.70      2.62 o 
   0  10   6       25.19       25.45      3.93 o 
   2  10   6        8.38       14.16      4.52 o 
   4  10   6        3.59        3.45      2.96 o 
   6  10   6       35.81       36.96      4.60 o 
 -13  11   6       48.30       61.97      5.01 o 
 -11  11   6        0.09        4.14      2.80 o 
  -9  11   6        1.40       -0.03      2.31 o 
  -7  11   6       11.27        9.65      3.66 o 
  -5  11   6       29.84       19.26      3.35 o 
  -3  11   6        4.93        9.69      4.34 o 
  -1  11   6        7.39       12.20      4.56 o 
   1  11   6       26.29       30.27      7.88 o 
   3  11   6        2.25        0.76      2.91 o 
  -6  12   6        1.03        5.13      3.70 o 
  -4  12   6       28.06       26.97      5.44 o 
 -25   1   7        3.24        1.86      2.46 o 
 -23   1   7       49.98       49.49      3.00 o 
 -21   1   7      116.19      130.43      6.07 o 
 -19   1   7      101.69       84.92      3.33 o 
 -17   1   7       30.17       45.08      2.80 o 
 -15   1   7      111.75       70.05      2.92 o 
 -13   1   7       28.41       32.48      2.39 o 
 -11   1   7       29.36       21.17      6.19 o 
  -9   1   7      373.79      387.36     10.29 o 
  -7   1   7        0.91        0.04      1.51 o 
  -5   1   7      184.73      183.04      4.07 o 
  -3   1   7      773.60      742.22      8.38 o 
  -1   1   7       62.10       53.05      2.86 o 
   1   1   7       45.91       41.20      2.37 o 
   3   1   7      128.36      113.25      3.43 o 
   5   1   7       51.16       51.90      2.32 o 
   7   1   7      281.72      252.86      5.32 o 
   9   1   7       16.79       12.88      2.35 o 
  11   1   7      385.88      375.63     14.24 o 
  13   1   7       52.71       73.70      7.57 o 
 -26   2   7        0.89       -0.13      2.30 o 
 -24   2   7       30.03       36.45      3.44 o 
 -22   2   7        4.65        2.34      2.30 o 
 -20   2   7       11.20        5.35      2.10 o 
 -18   2   7      109.16      102.34      5.40 o 
 -16   2   7        8.22        7.59      1.62 o 
 -14   2   7        0.83        1.63      1.42 o 
 -12   2   7       86.39       71.76      4.17 o 
 -10   2   7      255.07      252.98      5.56 o 
  -8   2   7      969.42      952.17     11.46 o 
  -6   2   7      374.69      356.07      6.49 o 
  -4   2   7      125.50      121.59      4.00 o 
  -2   2   7      639.30      586.12      8.39 o 
   0   2   7       25.60       23.99      3.08 o 
   2   2   7       19.60       24.15      1.95 o 
   4   2   7        0.42        1.33      1.63 o 
   6   2   7       37.18       45.35      2.95 o 
   8   2   7       46.74       38.88      4.24 o 
  10   2   7       56.29       53.94      4.43 o 
  12   2   7        4.82       12.32      3.27 o 
  14   2   7        0.66        0.11      4.38 o 
 -25   3   7       22.86       32.94      7.08 o 
 -23   3   7       24.64       31.09      3.21 o 
 -21   3   7        7.99        3.84      2.21 o 
 -19   3   7        0.76        0.42      1.60 o 
 -17   3   7      114.60      117.16      3.69 o 
 -15   3   7       24.48       18.97      1.93 o 
 -13   3   7       53.55       47.26      2.69 o 
 -11   3   7        4.70        4.41      1.95 o 
  -9   3   7      498.15      486.00      7.84 o 
  -7   3   7      239.68      251.61      5.60 o 
  -5   3   7      490.33      486.59     13.02 o 
  -3   3   7        8.24        7.84      2.31 o 
  -1   3   7       26.27       25.99      4.15 o 
   1   3   7      153.21      134.71      4.76 o 
   3   3   7        9.57        8.64      1.73 o 
   5   3   7       21.66       13.91      2.90 o 
   7   3   7        2.84        3.18      2.64 o 
   9   3   7        8.27        6.67      2.91 o 
  11   3   7       95.14       91.44     10.76 o 
  13   3   7        9.11       12.71      5.02 o 
 -24   4   7      206.01      248.36      6.96 o 
 -22   4   7        9.08       19.47      2.88 o 
 -20   4   7      302.27      294.13      6.89 o 
 -18   4   7        8.76        5.82      1.78 o 
 -16   4   7       38.72       33.47      2.30 o 
 -14   4   7      327.60      340.95      5.58 o 
 -12   4   7      151.27      167.50      3.98 o 
 -10   4   7      890.42      825.08     10.76 o 
  -8   4   7       72.91       68.94      4.33 o 
  -6   4   7      307.02      290.82      7.50 o 
  -4   4   7        0.36        1.75      2.28 o 
  -2   4   7      101.90       95.10      3.83 o 
   0   4   7      420.12      400.43     10.85 o 
   2   4   7        6.05        5.50      1.91 o 
   4   4   7       89.71       91.16      4.99 o 
   6   4   7      218.30      216.85      7.42 o 
   8   4   7       54.19       54.17      4.49 o 
  10   4   7      153.90      181.48     12.70 o 
  12   4   7       33.67       41.19      6.12 o 
 -23   5   7       77.82      102.54      4.96 o 
 -21   5   7        0.05       -1.39      1.94 o 
 -19   5   7       46.81       41.29      3.35 o 
 -17   5   7       22.05       16.36      2.09 o 
 -15   5   7       53.91       57.85      3.13 o 
 -13   5   7      153.09      172.79      4.16 o 
 -11   5   7      997.93      968.99     12.10 o 
  -9   5   7      315.75      335.19      7.46 o 
  -7   5   7       28.11       24.21      3.02 o 
  -5   5   7      356.02      349.44      8.21 o 
  -3   5   7       41.38       36.51      2.71 o 
  -1   5   7       83.24       76.08      3.89 o 
   1   5   7       39.62       40.97      2.88 o 
   3   5   7      241.14      239.05      7.62 o 
   5   5   7       57.26       53.27      4.36 o 
   7   5   7        9.86       12.47      3.20 o 
   9   5   7        2.34        5.77      3.05 o 
  11   5   7        0.19        0.95      3.05 o 
 -22   6   7        5.69        6.74      2.63 o 
 -20   6   7       18.60       22.95      2.99 o 
 -18   6   7        0.13        1.57      2.04 o 
 -16   6   7        0.68        0.64      1.85 o 
 -14   6   7       30.11       32.00      2.51 o 
 -12   6   7        0.48       -1.37      1.37 o 
 -10   6   7       35.98       43.62      4.69 o 
  -8   6   7      176.96      164.48     14.53 o 
  -6   6   7        0.00       -0.90      2.48 o 
  -4   6   7       18.29       16.17      2.81 o 
  -2   6   7      206.24      212.92      5.46 o 
   0   6   7        4.90        9.57      2.68 o 
   2   6   7       30.30       28.13      3.67 o 
   4   6   7       38.47       40.20      4.12 o 
   6   6   7       58.63       61.79      7.62 o 
   8   6   7        4.93        4.90      3.52 o 
  10   6   7       12.89       15.94      3.73 o 
 -21   7   7       18.16        8.73      2.68 o 
 -19   7   7       35.44       35.81      4.22 o 
 -17   7   7       18.68       16.62      3.25 o 
 -15   7   7      149.54      169.48      6.36 o 
 -13   7   7      117.58      124.25      3.85 o 
 -11   7   7      248.47      236.39      5.92 o 
  -9   7   7        2.30        6.11      2.61 o 
  -7   7   7        7.43        5.63      2.42 o 
  -5   7   7       94.49       95.52     12.15 o 
  -3   7   7      206.71      197.43      5.39 o 
  -1   7   7       19.35       25.24      3.98 o 
   1   7   7        6.61        6.70      2.69 o 
   3   7   7       75.34       70.61      4.98 o 
   5   7   7        9.68        1.51      2.80 o 
   7   7   7       37.23       46.95      4.75 o 
   9   7   7       31.92       35.02      6.42 o 
 -20   8   7        6.33        5.55      2.50 o 
 -18   8   7       13.58       14.73      3.37 o 
 -16   8   7      132.85      167.26      8.45 o 
 -14   8   7       14.05       21.53      4.27 o 
 -12   8   7       25.36       21.55      2.22 o 
 -10   8   7        1.89        5.16      2.65 o 
  -8   8   7        4.79        5.77      2.68 o 
  -6   8   7        0.08        1.57      2.46 o 
  -4   8   7        0.35        2.83      2.37 o 
  -2   8   7       12.60       15.31      3.06 o 
   0   8   7        9.08       14.79      4.52 o 
   2   8   7        3.75        2.25      2.69 o 
   4   8   7        4.18        3.29      2.78 o 
   6   8   7        8.02       11.36      3.84 o 
   8   8   7       54.98       57.05      7.53 o 
 -17   9   7        1.27       -1.50      2.62 o 
 -15   9   7        0.23        2.09      2.77 o 
 -13   9   7       37.83       38.70      3.91 o 
 -11   9   7        7.75        4.88      4.20 o 
  -9   9   7       31.29       28.09      3.88 o 
  -7   9   7        7.01        6.84      2.84 o 
  -5   9   7        1.06       -0.43      3.62 o 
  -3   9   7        9.57       14.07      4.14 o 
  -1   9   7       24.52       33.24      3.97 o 
   1   9   7        5.26        4.80      4.36 o 
   3   9   7       64.03       69.96      5.38 o 
   5   9   7        0.72       -0.20      3.00 o 
 -14  10   7        1.86        2.31      2.70 o 
 -12  10   7       42.12       38.15      4.10 o 
 -10  10   7        0.00        0.90      3.91 o 
  -8  10   7        6.21        4.21      2.95 o 
  -6  10   7       63.72       44.31      5.88 o 
  -4  10   7       37.40       42.55      6.28 o 
  -2  10   7        6.48        7.96      2.96 o 
   0  10   7        3.18        5.30      2.91 o 
   2  10   7       10.43       17.33      3.72 o 
  -5  11   7       24.94       20.74      5.45 o 
  -3  11   7        0.16       -3.66      3.66 o 
 -24   0   8       16.70       19.27      3.49 o 
 -22   0   8        6.19       10.41      4.38 o 
 -20   0   8        1.83        2.73      3.52 o 
 -18   0   8      180.56      159.17      9.19 o 
 -16   0   8      708.82      674.66     17.76 o 
 -14   0   8       75.52       74.24      6.35 o 
 -12   0   8        5.09        4.59      3.30 o 
 -10   0   8        1.49       -0.14      2.87 o 
  -8   0   8      598.82      580.15     15.64 o 
  -6   0   8      446.11      501.33     10.09 o 
  -4   0   8      282.76      273.98      7.27 o 
  -2   0   8      133.41      123.38      5.12 o 
   0   0   8       77.32       64.54      7.91 o 
   2   0   8      216.56      224.39      6.82 o 
   4   0   8        1.46        2.41      2.31 o 
   6   0   8        5.04        5.96      2.57 o 
   8   0   8      108.03       72.41      4.72 o 
  10   0   8       80.43       57.48      6.82 o 
 -25   1   8        8.72        8.35      2.81 o 
 -23   1   8       70.06       84.12      3.62 o 
 -21   1   8        3.78        8.68      3.01 o 
 -19   1   8       12.01       13.86      3.02 o 
 -17   1   8       17.32       26.53      5.40 o 
 -15   1   8       12.19       15.07      4.63 o 
 -13   1   8       79.20       77.64      9.47 o 
 -11   1   8      157.87      162.91      5.95 o 
  -9   1   8       29.99       26.84      2.60 o 
  -7   1   8       22.37       29.58      2.61 o 
  -5   1   8      242.56      210.83      4.59 o 
  -3   1   8       31.06       33.40      2.33 o 
  -1   1   8       36.03       31.22      2.79 o 
   1   1   8       97.53      115.69      4.21 o 
   3   1   8        1.26        0.16      2.18 o 
   5   1   8       22.98       22.84      2.28 o 
   7   1   8      129.52      144.94      5.03 o 
   9   1   8        1.64       -2.45      2.45 o 
  11   1   8        3.53        4.38      4.34 o 
 -24   2   8       40.97       49.34      4.51 o 
 -22   2   8       22.33       25.92      2.98 o 
 -20   2   8      199.41      173.70      6.90 o 
 -18   2   8       81.35       74.94      4.69 o 
 -16   2   8      192.80      192.23      6.77 o 
 -14   2   8       11.43       13.62      2.80 o 
 -12   2   8       13.03       12.95      2.81 o 
 -10   2   8       54.73       52.26      3.14 o 
  -8   2   8      483.08      452.35      8.21 o 
  -6   2   8      283.71      301.08      6.34 o 
  -4   2   8        4.09        2.27      2.24 o 
  -2   2   8        8.16       16.96      4.23 o 
   0   2   8       10.64        6.91      1.92 o 
   2   2   8      118.72      109.31      3.61 o 
   4   2   8      161.44      172.63      4.41 o 
   6   2   8        1.59        3.46      2.70 o 
   8   2   8       72.48       82.54      5.30 o 
  10   2   8      115.64      124.36     19.43 o 
 -23   3   8       61.10       82.27      8.18 o 
 -21   3   8       11.59       19.92      3.50 o 
 -19   3   8        5.40        6.57      2.84 o 
 -17   3   8       22.60       21.51      3.45 o 
 -15   3   8       10.34       11.36      2.86 o 
 -13   3   8       37.96       36.35      3.65 o 
 -11   3   8      838.50      789.50     10.96 o 
  -9   3   8      327.03      333.62      6.85 o 
  -7   3   8       65.15       71.52      4.60 o 
  -5   3   8      241.76      213.55      7.50 o 
  -3   3   8      218.24      220.52      7.98 o 
  -1   3   8        0.24       -0.74      1.99 o 
   1   3   8       13.32       15.52      2.29 o 
   3   3   8      181.70      183.55      4.60 o 
   5   3   8       57.78       54.12      4.42 o 
   7   3   8       11.56       13.21      3.50 o 
   9   3   8        0.07       -1.31      2.68 o 
  11   3   8        5.99        7.68      4.34 o 
 -22   4   8       82.37      110.14      5.99 o 
 -20   4   8        1.56       -3.66      3.66 o 
 -18   4   8        6.21        3.91      2.68 o 
 -16   4   8      158.50      159.96      6.48 o 
 -14   4   8        0.55        2.76      2.33 o 
 -12   4   8       46.12       37.42      3.71 o 
 -10   4   8       11.93        7.48      2.10 o 
  -8   4   8      397.35      413.69      7.69 o 
  -6   4   8      276.81      314.64      6.66 o 
  -4   4   8      175.17      201.83      9.33 o 
  -2   4   8       20.31       19.59      2.91 o 
   0   4   8       41.28       31.43      2.81 o 
   2   4   8        0.00       -0.70      2.37 o 
   4   4   8        0.25        2.06      2.54 o 
   6   4   8       13.22        8.32      3.37 o 
   8   4   8       88.58       84.73     11.34 o 
  10   4   8       14.68       21.53      5.78 o 
 -21   5   8       60.36       69.57      7.79 o 
 -19   5   8       61.68       58.49      7.00 o 
 -17   5   8       26.16       23.23      4.07 o 
 -15   5   8      126.98      127.09      6.02 o 
 -13   5   8       87.39      102.32      4.35 o 
 -11   5   8      234.57      229.66      7.07 o 
  -9   5   8       82.59       83.36      3.87 o 
  -7   5   8       53.29       63.83      4.27 o 
  -5   5   8       31.84       33.75      3.51 o 
  -3   5   8        0.67        0.78      2.27 o 
  -1   5   8        0.29       -2.02      2.02 o 
   1   5   8       12.09       15.31      3.55 o 
   3   5   8       28.50       27.60      3.77 o 
   5   5   8       37.78       35.59      4.22 o 
   7   5   8        0.05       -2.60      2.60 o 
   9   5   8        8.84       10.58      4.84 o 
 -20   6   8        8.24       12.02      5.13 o 
 -18   6   8       97.13       93.36      8.36 o 
 -16   6   8        2.98        1.13      2.65 o 
 -14   6   8        2.34        6.58      2.31 o 
 -12   6   8       23.48       18.96      2.62 o 
 -10   6   8       73.79       75.39      3.86 o 
  -8   6   8      452.94      419.24     11.91 o 
  -6   6   8       37.93       47.38      4.06 o 
  -4   6   8       12.30       10.96      4.00 o 
  -2   6   8       50.52       52.78      3.43 o 
   0   6   8       90.32       83.13      5.12 o 
   2   6   8       47.68       58.04      4.79 o 
   4   6   8        4.36        3.30      5.29 o 
   6   6   8       89.05       78.88      5.69 o 
   8   6   8       16.41       15.57      5.31 o 
 -19   7   8        0.45        3.09      4.66 o 
 -17   7   8        2.20       -0.39      3.98 o 
 -15   7   8       12.97       11.71      3.24 o 
 -13   7   8        5.58        1.44      2.12 o 
 -11   7   8        3.10        4.58      2.98 o 
  -9   7   8        0.91       -0.10      2.35 o 
  -7   7   8       10.01        8.27      2.82 o 
  -5   7   8        0.50        2.14      2.34 o 
  -3   7   8       20.75       37.21      5.67 o 
  -1   7   8       77.41       83.28      5.36 o 
   1   7   8        3.78        2.65      2.80 o 
   3   7   8       34.89       37.34      4.49 o 
   5   7   8        6.62       14.13      3.72 o 
   7   7   8        4.44       10.44      5.17 o 
 -18   8   8        7.46       11.02      5.20 o 
 -16   8   8       16.01       20.16      5.67 o 
 -14   8   8        0.37       -3.91      3.91 o 
 -12   8   8       66.44       75.99      3.98 o 
 -10   8   8       15.15       22.13      2.83 o 
  -8   8   8      190.63      196.13      7.20 o 
  -6   8   8       28.55       33.18      3.77 o 
  -4   8   8       25.19       35.81      5.63 o 
  -2   8   8        6.17       10.01      2.97 o 
   0   8   8        0.85        1.32      2.81 o 
   2   8   8        0.44        1.51      3.16 o 
   4   8   8        0.80        7.75      4.49 o 
 -15   9   8        1.50        2.48      4.45 o 
 -13   9   8       97.84      133.62      9.72 o 
 -11   9   8       45.73       56.81      3.78 o 
  -9   9   8        0.99        1.58      2.87 o 
  -7   9   8       19.45       15.62      3.55 o 
  -5   9   8       51.90       72.16      7.39 o 
  -3   9   8       45.48       42.34      6.28 o 
  -1   9   8       51.49       54.05      4.84 o 
   1   9   8        0.78       -0.04      4.38 o 
 -10  10   8       13.96       15.03      5.20 o 
  -8  10   8       10.98        7.93      4.38 o 
  -6  10   8        8.63        5.24      4.66 o 
  -4  10   8        0.50        2.40      4.34 o 
 -23   1   9        1.74       -0.08      3.02 o 
 -21   1   9        4.15        8.81      3.80 o 
 -19   1   9        4.26       -0.79      2.52 o 
 -17   1   9        0.50        0.85      2.69 o 
 -15   1   9       46.99       45.26      6.46 o 
 -13   1   9      255.62      279.65      8.18 o 
 -11   1   9       41.27       44.14      5.51 o 
  -9   1   9        0.22       -1.68      1.68 o 
  -7   1   9       12.45       13.16      3.67 o 
  -5   1   9       11.86        9.84      2.23 o 
  -3   1   9      143.98      144.48      5.04 o 
  -1   1   9      142.11      139.23      4.11 o 
   1   1   9       38.39       39.86      2.66 o 
   3   1   9        1.73        0.74      1.67 o 
   5   1   9       10.77       11.16      3.06 o 
   7   1   9       12.24       13.80      4.95 o 
 -22   2   9       13.82       11.33      6.05 o 
 -20   2   9        2.60       -0.19      3.28 o 
 -18   2   9       15.77       15.39      3.40 o 
 -16   2   9        1.04        2.63      4.65 o 
 -14   2   9       42.12       50.26      4.21 o 
 -12   2   9       17.80       13.10      4.18 o 
 -10   2   9        2.22        2.40      1.97 o 
  -8   2   9      318.69      332.96      7.10 o 
  -6   2   9      143.94      136.44      5.87 o 
  -4   2   9       66.06       68.63      5.21 o 
  -2   2   9       57.23       52.21      3.34 o 
   0   2   9        2.71        7.19      1.82 o 
   2   2   9       12.24       14.62      2.44 o 
   4   2   9       11.18       14.48      3.37 o 
   6   2   9       12.45       14.45      3.27 o 
   8   2   9       20.17       24.85      3.97 o 
 -21   3   9       25.94       28.98      4.31 o 
 -19   3   9       42.59       42.83      4.41 o 
 -17   3   9       86.76       76.20      5.07 o 
 -15   3   9       84.23       73.79      4.89 o 
 -13   3   9        1.54        2.41      2.89 o 
 -11   3   9       96.77       93.81      4.33 o 
  -9   3   9        5.98        5.84      2.76 o 
  -7   3   9        0.26       -0.65      2.56 o 
  -5   3   9       31.53       37.77      4.26 o 
  -3   3   9       13.54       19.17      3.70 o 
  -1   3   9       27.15       33.07      5.72 o 
   1   3   9       12.58       16.89      3.17 o 
   3   3   9        2.46        1.01      3.32 o 
   5   3   9        0.13        0.99      2.71 o 
   7   3   9        0.10        4.05      4.41 o 
 -20   4   9       40.29       58.30      4.86 o 
 -18   4   9        4.83        6.65      3.02 o 
 -16   4   9        4.94       -1.02      2.41 o 
 -14   4   9       38.39       47.37      4.30 o 
 -12   4   9        0.07       -1.71      1.71 o 
 -10   4   9       37.88       43.28      3.31 o 
  -8   4   9      205.29      195.82      5.70 o 
  -6   4   9      103.41      110.24      4.57 o 
  -4   4   9       16.06       16.05      3.20 o 
  -2   4   9       13.74       20.87      3.29 o 
   0   4   9       24.78       25.65      3.56 o 
   2   4   9        9.57       14.98      4.09 o 
   4   4   9       20.10       23.02      3.84 o 
   6   4   9       46.19       41.51      6.67 o 
 -19   5   9        6.13        7.67      3.34 o 
 -17   5   9       11.20       10.63      3.20 o 
 -15   5   9       14.00       13.95      4.81 o 
 -13   5   9       60.10       70.67      3.94 o 
 -11   5   9      116.40      118.48      7.93 o 
  -9   5   9      170.74      183.72      5.76 o 
  -7   5   9      146.00      122.87      5.41 o 
  -5   5   9       60.26       61.25      4.59 o 
  -3   5   9        6.16        6.36      2.84 o 
  -1   5   9       14.09       20.06      4.84 o 
   1   5   9       87.85       96.17      5.77 o 
   3   5   9        0.42       -0.51      2.65 o 
   5   5   9       23.03       17.08      5.53 o 
 -18   6   9       12.52       11.52      5.38 o 
 -16   6   9       34.59       42.21      8.25 o 
 -14   6   9       80.53       71.01      4.08 o 
 -12   6   9        8.65        3.75      2.18 o 
 -10   6   9       13.86       20.38      2.80 o 
  -8   6   9       99.01       90.79      8.90 o 
  -6   6   9        5.40        5.36      4.40 o 
  -4   6   9        1.07        2.29      2.56 o 
  -2   6   9        8.63        8.14      4.27 o 
   0   6   9       14.94       18.70      3.51 o 
   2   6   9        2.75        8.45      3.11 o 
   4   6   9        3.17       -3.77      3.77 o 
 -17   7   9       16.08       22.21      5.81 o 
 -15   7   9        0.54       -0.26      2.24 o 
 -13   7   9        4.71        2.03      2.24 o 
 -11   7   9        1.53       -0.62      2.03 o 
  -9   7   9       33.30       32.37      3.43 o 
  -7   7   9       15.31       12.24      4.68 o 
  -5   7   9       67.03       68.74      5.90 o 
  -3   7   9        2.10        4.52      3.95 o 
  -1   7   9        6.28        9.22      4.59 o 
   1   7   9        1.61       -1.47      3.84 o 
 -14   8   9       56.53       70.73      5.24 o 
 -12   8   9        0.17       -1.64      2.21 o 
 -10   8   9       25.83       35.52      4.55 o 
  -8   8   9       31.09       42.17      4.39 o 
  -6   8   9        2.25        1.51      4.20 o 
  -4   8   9        0.13       -2.76      3.91 o 
  -2   8   9       68.98       74.70      7.86 o 
 -20   0  10       47.86       60.64      7.25 o 
 -18   0  10        4.11       -1.47      3.77 o 
 -16   0  10        0.06       -1.18      3.62 o 
 -14   0  10        0.42        7.43      3.84 o 
 -12   0  10      216.23      219.70     10.80 o 
 -10   0  10       24.49       30.50      5.38 o 
  -8   0  10        0.26       -2.30      3.44 o 
  -6   0  10        0.20       -0.47      2.48 o 
  -4   0  10      103.93      109.02      5.62 o 
  -2   0  10      168.24      167.75     12.99 o 
   0   0  10       15.58       10.03      5.33 o 
   2   0  10       46.78       47.25      4.38 o 
   4   0  10        0.00       -2.63      2.63 o 
 -19   1  10       18.50       20.14      6.82 o 
 -17   1  10       57.55       58.95      4.90 o 
 -15   1  10        0.52        0.81      2.58 o 
 -13   1  10       11.60        6.84      3.00 o 
 -11   1  10        8.90        5.58      2.79 o 
  -9   1  10        1.81       -1.22      2.94 o 
  -7   1  10       27.99       32.19      3.12 o 
  -5   1  10      143.10      161.46      5.58 o 
  -3   1  10        6.09        1.84      1.93 o 
  -1   1  10        0.06        2.04      1.84 o 
   1   1  10        8.56        9.17      2.13 o 
   3   1  10        3.81        5.24      2.31 o 
 -20   2  10       10.63       24.04      7.12 o 
 -18   2  10       19.34       23.70      3.91 o 
 -16   2  10        7.13        1.01      2.68 o 
 -14   2  10       64.19       61.79      5.36 o 
 -12   2  10       77.94       74.28      8.70 o 
 -10   2  10        0.01        0.37      2.04 o 
  -8   2  10       79.86       87.87      5.18 o 
  -6   2  10       12.23       11.11      2.50 o 
  -4   2  10       11.20        7.67      2.35 o 
  -2   2  10       11.91        8.75      2.36 o 
   0   2  10       16.35       12.39      2.53 o 
   2   2  10        2.94        0.14      1.88 o 
   4   2  10        0.89       -2.02      2.80 o 
 -19   3  10        8.50        2.29      6.46 o 
 -17   3  10       18.77       19.62      4.13 o 
 -15   3  10        4.66        6.15      5.31 o 
 -13   3  10        7.25        9.00      3.02 o 
 -11   3  10        0.00        0.62      1.99 o 
  -9   3  10        2.03        5.99      2.37 o 
  -7   3  10      130.63      119.71      4.84 o 
  -5   3  10       51.21       42.92      4.41 o 
  -3   3  10        0.93       -0.95      2.15 o 
  -1   3  10       15.37       15.80      2.70 o 
   1   3  10        9.08        7.18      4.81 o 
   3   3  10        0.41       -0.86      3.73 o 
 -18   4  10       25.85       37.46      4.50 o 
 -16   4  10        0.08       -0.37      2.61 o 
 -14   4  10        9.80        9.59      3.20 o 
 -12   4  10       41.61       39.98      3.54 o 
 -10   4  10        5.22        0.54      2.08 o 
  -8   4  10       21.29       20.97      2.89 o 
  -6   4  10      112.02       98.89      4.60 o 
  -4   4  10       83.11       80.67      4.29 o 
  -2   4  10        4.72        6.33      2.37 o 
   0   4  10       10.55       17.22      5.13 o 
   2   4  10        3.98        8.40      4.88 o 
 -17   5  10        9.28       10.47      3.66 o 
 -15   5  10        0.73       -0.32      2.78 o 
 -13   5  10        5.63        0.31      2.15 o 
 -11   5  10       38.04       27.66      3.10 o 
  -9   5  10       34.25       29.18      6.40 o 
  -7   5  10       13.59       14.84      2.78 o 
  -5   5  10      120.10      118.69      8.50 o 
  -3   5  10        1.44        1.24      2.80 o 
  -1   5  10        0.15        0.93      3.98 o 
 -14   6  10        0.00        3.27      2.37 o 
 -12   6  10        2.73        1.64      4.44 o 
 -10   6  10       36.65       39.00      3.61 o 
  -8   6  10       16.68       12.39      2.93 o 
  -6   6  10       65.17       68.78      5.40 o 
  -4   6  10      145.55      162.86     10.44 o 
  -2   6  10        1.66        5.35      4.52 o 
 -15   1  11        0.75        3.97      3.39 o 
 -13   1  11        2.93        1.82      2.83 o 
 -11   1  11       12.17        2.79      3.03 o 
  -9   1  11      127.56      171.31      7.33 o 
  -7   1  11        0.01        1.57      2.28 o 
  -5   1  11       81.23       75.06      5.79 o 
  -3   1  11        2.34        5.90      2.57 o 
 -14   2  11       16.41       13.90      3.57 o 
 -12   2  11        0.69        0.59      2.84 o 
 -10   2  11       46.53       47.29      4.67 o 
  -8   2  11        0.29       -2.13      2.13 o 
  -6   2  11       20.43       16.52      2.94 o 
  -4   2  11       20.13       22.61      3.19 o 
 -13   3  11       17.44       21.04      6.28 o 
 -11   3  11       29.66       30.96      3.44 o 
  -9   3  11        9.29       18.48      3.03 o 
  -7   3  11       22.63       26.19      3.30 o 
  -5   3  11        6.77        6.10      2.64 o 
 -10   4  11        2.06        7.51      3.73 o 
  -8   4  11       92.44       87.11      5.73 o 
                                                 
